# Supplementary material for: Utilizing an artificial intelligence system to build the digital structural proteome of reef-building corals
Source: Gigascience. 2022 Nov 18;11:giac117. doi: 10.1093/gigascience/giac117 (PMC9673494; doi:10.1093/gigascience/giac117)
Supplement: giac117_Supplemental_Files [file giac117_supplemental_files.zip]

Archive with 7 entries (7 files):
- SI.docx
- Table_S1.xlsx
- Table_S2.xlsx
- Table_S3.xlsx
- Table_S4.xlsx
- Table_S5.xlsx
- Video_S1.mp4
