# Supplementary material for: Utilizing an artificial intelligence system to build the digital structural proteome of reef-building corals
Source: Gigascience. 2022 Nov 18;11:giac117. doi: 10.1093/gigascience/giac117 (PMC9673494; doi:10.1093/gigascience/giac117)
Supplement: giac117_Supplemental_Files [file giac117_supplemental_files.zip › Table_S1.xlsx]

## Sheet: Sheet1
Time (min)	Flow rate (mL/min)	mobile phase A (%)	mobile phase B (%)
0	1	97	3
10	1	95	5
30	1	80	20
48	1	60	40
50	1	50	50
53	1	30	70
54	1	0	100
