# Supplementary material for: Utilizing an artificial intelligence system to build the digital structural proteome of reef-building corals
Source: Gigascience. 2022 Nov 18;11:giac117. doi: 10.1093/gigascience/giac117 (PMC9673494; doi:10.1093/gigascience/giac117)
Supplement: giac117_Supplemental_Files [file giac117_supplemental_files.zip › Table_S2.xlsx]

## Sheet: Sheet1
Time (min)	Flow rate (NL/min)	mobile phase A (%)	mobile phase B (%)
0	600	94	6
2	600	85	15
78.5	600	60	40
80.5	600	50	50
81.5	600	45	55
90	600	0	100
