# Supplementary material for: Utilizing an artificial intelligence system to build the digital structural proteome of reef-building corals
Source: Gigascience. 2022 Nov 18;11:giac117. doi: 10.1093/gigascience/giac117 (PMC9673494; doi:10.1093/gigascience/giac117)
Supplement: giac117_Supplemental_Files [file giac117_supplemental_files.zip › Table_S4.xlsx]

## Sheet: Table
Protein	pLDDT	NR subject	NR description	NR identity	NR E value	InterPro	Pfam
CP00000001	70.3593	XP_042573524.1	thymosin beta-b [Cyprinus carpio]	75	1.23e-07	Beta-thymosin	Thymosin
CP00000002	86.663	XP_027041293.1	enoyl-CoA hydratase domain-containing protein 3, mitochondrial-like [Pocillopora damicornis]	98.1	1.63e-24		ECH_1
CP00000003	91.9866	KAH7701874.1	40S ribosomal protein S28-like protein [Aphelenchus avenae]	95.4	3.15e-35	Ribosomal protein S28e	Ribosomal_S28e
CP00000004	90.0753	RMX53666.1	hypothetical protein pdam_00000290 [Pocillopora damicornis]	100	1.45e-22	Cytochrome b-c1 complex subunit 9	UCR_UQCRX_QCR9
CP00000005	90.217	RMX40575.1	hypothetical protein pdam_00016581 [Pocillopora damicornis]	100	7.07e-37	G-protein gamma-like domain	G-gamma
CP00000006	90.0061	KAG8455644.1	hypothetical protein GDO86_001728 [Hymenochirus boettgeri]	66.1	8.04e-23	Cytochrome b-c1 complex subunit 9	UCR_UQCRX_QCR9
CP00000007	86.6023	XP_015777119.1	PREDICTED: ATP synthase subunit e, mitochondrial-like, partial [Acropora digitifera]	93.5	3.43e-27	ATP synthase, F0 complex, subunit E, mitochondrial	ATP-synt_E
CP00000008	92.2	RMX60746.1	hypothetical protein pdam_00014294 [Pocillopora damicornis]	98.5	1.2e-42	DNA-directed RNA polymerase, subunit N/Rpb10	RNA_pol_N
CP00000009	93.8363	XP_022778875.1	myotrophin-like isoform X1 [Stylophora pistillata]	91.2	3.09e-34		Sigma70_r2,Sigma70_r4
CP00000010	89.6344	XP_027053797.1	ADP-ribosylation factor-like protein 8B-A [Pocillopora damicornis]	94.1	2.28e-38	Small GTPase superfamily, ARF/SAR type	Arf
CP00000011	90.3026	PFX31238.1	Importin-9 [Stylophora pistillata]	100	5.35e-40
CP00000012	54.7917	AFR11415.1	chloroplast ribulose-1,5-bisphosphate carboxylase/oxygenase large subunit, partial [Symbiodinium sp. clade B]	100	2.5e-22	Ribulose bisphosphate carboxylase, large subunit, ferrodoxin-like N-terminal	RuBisCO_large,RuBisCO_large_N
CP00000013	94.6326	RMX48269.1	hypothetical protein pdam_00005431 [Pocillopora damicornis]	100	9.68e-39	Ribosomal protein L38e	Ribosomal_L38e
CP00000014	96.5313	XP_015778618.1	PREDICTED: copper transport protein ATOX1-like [Acropora digitifera]	88.6	4.62e-37	Heavy metal-associated domain, HMA	HMA
CP00000015	71.7406	XP_027042795.1	migration and invasion enhancer 1-like, partial [Pocillopora damicornis]	98.1	1.21e-28	Selenoprotein, Rdx type	Rdx
CP00000016	69.4596	B8UU78.1	RecName: Full=EGF and laminin G domain-containing protein [Acropora millepora]	97.2	2.11e-17
CP00000017	88.2741	XP_015762356.1	PREDICTED: guanine nucleotide-binding protein G(I)/G(S)/G(O) subunit gamma-7-like [Acropora digitifera]	100	3.75e-41	G-protein gamma-like domain	G-gamma
CP00000018	94.2304	RMX41074.1	hypothetical protein pdam_00003301 [Pocillopora damicornis]	100	2.73e-34
CP00000019	89.5471	RMX53710.1	hypothetical protein pdam_00000357, partial [Pocillopora damicornis]	100	5.2e-44		COX6C
CP00000020	59.0476
CP00000021	70.3086					Cytochrome c oxidase assembly protein COX14
CP00000022	86.0416	EDO30181.1	predicted protein [Nematostella vectensis]	81.2	1.78e-37
CP00000023	88.6146	XP_015774692.1	PREDICTED: guanine nucleotide-binding protein G(I)/G(S)/G(O) subunit gamma-11-like [Acropora digitifera]	100	4.04e-45	G-protein gamma-like domain	G-gamma
CP00000024	91.9614	XP_015773481.1	PREDICTED: small nuclear ribonucleoprotein G-like [Acropora digitifera]	100	5.26e-46	LSM domain, eukaryotic/archaea-type	LSM
CP00000025	92.5645	RMX57886.1	hypothetical protein pdam_00006701 [Pocillopora damicornis]	100	3.17e-34	Tim10/DDP family zinc finger	zf-Tim10_DDP
CP00000026	86.9708	XP_027044520.1	cytochrome c oxidase subunit NDUFA4-like [Pocillopora damicornis]	98.7	2.44e-54	NADH-ubiquinone reductase complex 1 MLRQ subunit	B12D
CP00000027	87.4805	RMX59658.1	hypothetical protein pdam_00010493 [Pocillopora damicornis]	57.7	2.62e-26	Pancreatic trypsin inhibitor Kunitz domain	Kunitz_BPTI
CP00000028	80.6989	XP_027048921.1	small nuclear ribonucleoprotein G-like [Pocillopora damicornis]	91.3	2.86e-37	LSM domain, eukaryotic/archaea-type	LSM
CP00000029	83.1012	XP_027044519.1	cytochrome c oxidase subunit NDUFA4-like [Pocillopora damicornis]	100	1.72e-50	NADH-ubiquinone reductase complex 1 MLRQ subunit	B12D
CP00000030	83.9353	RMX53375.1	hypothetical protein pdam_00014245 [Pocillopora damicornis]	98.8	4.34e-46	Heat shock factor binding 1	HSBP1
CP00000031	84.8305	RMX53375.1	hypothetical protein pdam_00014245 [Pocillopora damicornis]	88.8	2.72e-40	Heat shock factor binding 1	HSBP1
CP00000032	65.1196
CP00000033	92.0353	RMX52739.1	hypothetical protein pdam_00019290 [Pocillopora damicornis]	98.8	4.53e-51	Cytochrome b-c1 complex subunit 8	UcrQ
CP00000034	93.9216	XP_015761452.1	PREDICTED: costars family protein ABRACL isoform X1 [Acropora digitifera]	93.9	9.12e-47	Costars domain	Costars
CP00000035	92.1228	XP_027038217.1	costars family protein ABRACL-like [Pocillopora damicornis]	100	1.5e-50	Costars domain	Costars
CP00000036	75.097	XP_027041059.1	muscle LIM protein 1-like [Pocillopora damicornis]	100	6.58e-54	Zinc finger, LIM-type	LIM
CP00000037	91.3186	XP_015755801.1	PREDICTED: nuclease-like isoform X1 [Acropora digitifera]	79.5	1.77e-38
CP00000038	75.7595	XP_027048921.1	small nuclear ribonucleoprotein G-like [Pocillopora damicornis]	98.3	2.56e-30	LSM domain, eukaryotic/archaea-type	LSM
CP00000039	91.9379	RMX52734.1	hypothetical protein pdam_00022402 [Pocillopora damicornis]	100	1.89e-49	Ribosomal protein S21	Ribosomal_S21
CP00000040	62.8879	RMX36991.1	hypothetical protein pdam_00005033 [Pocillopora damicornis]	100	5.61e-51
CP00000041	97.1159	XP_027057761.1	acyl-CoA-binding protein-like [Pocillopora damicornis]	97.6	8.57e-51	Acyl-CoA-binding protein, ACBP	ACBP
CP00000042	77.0496	XP_029195041.2	uncharacterized protein LOC114960766 [Acropora millepora]	56.5	2.53e-06
CP00000043	77.8802	XP_029201793.1	uncharacterized protein LOC114966171 [Acropora millepora]	100	3.15e-46
CP00000044	96.6279	XP_015749156.1	PREDICTED: acyl-CoA-binding protein-like [Acropora digitifera]	76.5	1.18e-39	Acyl-CoA-binding protein, ACBP	ACBP
CP00000045	53.2186	XP_027060511.1	copper transport protein ATOX1-like [Pocillopora damicornis]	97.7	9.67e-21		HMA
CP00000046	85.9314	XP_044180273.1	vacuolar protein sorting-associated protein 26C-like [Acropora millepora]	100	1.01e-47	Vacuolar protein sorting protein 26 related	Vps26
CP00000047	90.7311	XP_027051165.1	cytochrome c oxidase subunit 6B1-like [Pocillopora damicornis]	100	4.09e-66	Cytochrome c oxidase, subunit VIb	COX6B
CP00000048	65.7518	XP_044173953.1	uncharacterized protein LOC114965829 isoform X5 [Acropora millepora]	93.3	9.88e-45
CP00000049	89.0614	XP_027057450.1	collagen alpha-1(XII) chain-like isoform X2 [Pocillopora damicornis]	100	3.19e-52	von Willebrand factor, type A	VWA,WAP
CP00000050	96.5944	RMX54288.1	hypothetical protein pdam_00012001 [Pocillopora damicornis]	95.6	3.04e-58	Barrier- to-autointegration factor, BAF	BAF
CP00000051	96.6077	XP_020621616.1	barrier-to-autointegration factor-like [Orbicella faveolata]	90	1.09e-53	Barrier- to-autointegration factor, BAF	BAF
CP00000052	68.2277	PFX24736.1	hypothetical protein AWC38_SpisGene10645 [Stylophora pistillata]	63.2	5.19e-06	AT hook, DNA-binding motif
CP00000053	96.6366	XP_029180364.1	barrier-to-autointegration factor-like [Acropora millepora]	88.9	1.38e-54	Barrier- to-autointegration factor, BAF	BAF
CP00000054	96.5763	XP_020621616.1	barrier-to-autointegration factor-like [Orbicella faveolata]	90	2.67e-54	Barrier- to-autointegration factor, BAF	BAF
CP00000055	66.355
CP00000056	96.3743	XP_020621616.1	barrier-to-autointegration factor-like [Orbicella faveolata]	90	1.09e-53	Barrier- to-autointegration factor, BAF	BAF
CP00000057	89.8453	XP_022786564.1	small nuclear ribonucleoprotein E-like [Stylophora pistillata]	100	1.53e-58	LSM domain, eukaryotic/archaea-type	LSM
CP00000058	95.1318	XP_027055179.1	UPF0728 protein v1g117062-like [Pocillopora damicornis]	98.9	1.86e-59	Uncharacterised protein family UPF0728	UPF0728
CP00000059	44.5701	XP_027046086.1	uncharacterized protein LOC113673836 [Pocillopora damicornis]	80	7.99e-17
CP00000060	71.0991	RMX51026.1	hypothetical protein pdam_00018456 [Pocillopora damicornis]	89	4.01e-37
CP00000061	95.4459	XP_044174964.1	contactin-associated protein-like 2 [Acropora millepora]	87.9	8.6e-53
CP00000062	91.9814	XP_029203542.1	mitochondrial import inner membrane translocase subunit Tim10-B-like [Acropora millepora]	100	1.04e-56	Tim10/DDP family zinc finger	zf-Tim10_DDP
CP00000063	89.4971	XP_027045696.1	small nuclear ribonucleoprotein E-like [Pocillopora damicornis]	98.9	1.08e-58	LSM domain, eukaryotic/archaea-type	LSM
CP00000064	66.4248	XP_044169714.1	cysteine and glycine-rich protein 1-like [Acropora millepora]	98.9	6.67e-65	Zinc finger, LIM-type	LIM
CP00000065	73.4874	XP_017464060.1	PREDICTED: calmodulin-like, partial [Rhagoletis zephyria]	47.6	3.94e-16	EF-hand domain	EF-hand_1,EF-hand_7
CP00000066	79.3031	XP_027059371.1	uncharacterized protein LOC113685984 [Pocillopora damicornis]	93.6	3.17e-57
CP00000067	84.7013	XP_027036685.1	40S ribosomal protein S21-like [Pocillopora damicornis]	100	1.52e-53	Ribosomal protein S21e	Ribosomal_S21e
CP00000068	89.1857	XP_027044066.1	SH3 domain-binding glutamic acid-rich-like protein 3 [Pocillopora damicornis]	98.9	1.1e-57	SH3-binding, glutamic acid-rich protein	SH3BGR
CP00000069	89.1485	XP_015763023.1	PREDICTED: uncharacterized protein LOC107342077 [Acropora digitifera]	70.2	5.06e-37
CP00000070	92.1724	XP_029185702.1	SH3 domain-binding glutamic acid-rich-like protein 3 [Acropora millepora]	100	7.77e-58	SH3-binding, glutamic acid-rich protein	SH3BGR
CP00000071	95.4804	XP_029185597.1	SH3 domain-binding glutamic acid-rich protein homolog [Acropora millepora]	100	1.63e-59	SH3-binding, glutamic acid-rich protein	SH3BGR
CP00000072	89.8727	XP_020621087.1	SH3 domain-binding glutamic acid-rich-like protein 3 [Orbicella faveolata]	72.3	1.63e-41	SH3-binding, glutamic acid-rich protein	SH3BGR
CP00000073	93.962	RMX60299.1	hypothetical protein pdam_00017988 [Pocillopora damicornis]	100	5.42e-63
CP00000074	76.7388	XP_027036660.1	SRA stem-loop-interacting RNA-binding protein, mitochondrial-like [Pocillopora damicornis]	98.9	2.21e-62	RNA recognition motif domain	RRM_1
CP00000075	85.2534	XP_015772262.1	PREDICTED: small ubiquitin-related modifier 1-B-like [Acropora digitifera]	100	1.5e-60	Rad60/SUMO-like domain	Rad60-SLD
CP00000076	95.6176	RMX56879.1	hypothetical protein pdam_00006298 [Pocillopora damicornis]	93.5	1.94e-52		Ldl_recept_a,Ldl_recept_b,Sortilin-Vps10,Sortilin_C,fn3
CP00000077	92.3855	XP_029185702.1	SH3 domain-binding glutamic acid-rich-like protein 3 [Acropora millepora]	78.7	1.92e-43	SH3-binding, glutamic acid-rich protein	SH3BGR
CP00000078	62.4947	XP_027042767.1	uncharacterized protein LOC113670773 [Pocillopora damicornis]	98	2e-60
CP00000079	89.7162	XP_029201936.2	selenoprotein N-like [Acropora millepora]	100	5.79e-56
CP00000080	90.4028	XP_027044005.1	U6 snRNA-associated Sm-like protein LSm3 [Pocillopora damicornis]	100	1.84e-61	LSM domain, eukaryotic/archaea-type	LSM
CP00000081	89.6857	XP_029193215.1	60S ribosomal protein L36-like [Acropora millepora]	100	9.13e-62	Ribosomal protein L36e	Ribosomal_L36e
CP00000082	85.5226	XP_029190522.1	10 kDa heat shock protein, mitochondrial-like [Acropora millepora]	100	1.15e-64	GroES chaperonin family	Cpn10
CP00000083	92.7751	XP_015777646.1	PREDICTED: cystatin-B-like [Acropora digitifera]	99	1.11e-62	Cystatin domain	Cystatin
CP00000084	92.7996	XP_029187046.1	cystatin-B-like [Acropora millepora]	82.5	1.25e-50	Cystatin domain	Cystatin
CP00000085	92.8292	XP_015749649.1	PREDICTED: cystatin-A-like [Acropora digitifera]	79.4	5.81e-45	Cystatin domain	Cystatin
CP00000086	80.1627	XP_027040564.1	ATP synthase-coupling factor 6, mitochondrial-like [Pocillopora damicornis]	57	1.6e-29	ATP synthase-coupling factor 6, mitochondrial	ATP-synt_F6
CP00000087	79.8235	RMX56762.1	hypothetical protein pdam_00022252 [Pocillopora damicornis]	87.1	5.91e-63
CP00000088	89.1481	XP_015755337.1	PREDICTED: uncharacterized protein LOC107334886 [Acropora digitifera]	85	3.96e-50
CP00000089	80.8988	RMX56762.1	hypothetical protein pdam_00022252 [Pocillopora damicornis]	87.1	3.42e-62
CP00000090	67.0869	XP_027058316.1	uncharacterized protein LOC113685061 [Pocillopora damicornis]	99	6.36e-63		QIL1
CP00000091	83.6506	XP_027051035.1	NADH dehydrogenase [ubiquinone] 1 alpha subcomplex subunit 7-like [Pocillopora damicornis]	97.1	8.02e-66	NADH:ubiquinone oxidoreductase subunit B14.5a	CI-B14_5a
CP00000092	89.2926	RMX37956.1	hypothetical protein pdam_00009056 [Pocillopora damicornis]	97.8	3.99e-58	Cytochrome c oxidase, subunit Va/VI	COX5A
CP00000093	88.3154	XP_015755337.1	PREDICTED: uncharacterized protein LOC107334886 [Acropora digitifera]	100	9.03e-63
CP00000094	84.0797	XP_029204136.1	mitochondrial import inner membrane translocase subunit Tim13-like [Acropora millepora]	100	2.22e-63	Tim10/DDP family zinc finger	zf-Tim10_DDP
CP00000095	85.206	XP_015763023.1	PREDICTED: uncharacterized protein LOC107342077 [Acropora digitifera]	64	5.55e-34
CP00000096	88.1509	XP_001618258.1	histone H4 [Nematostella vectensis]	100	3.39e-63		CENP-T_C
CP00000097	83.1856	XP_027040564.1	ATP synthase-coupling factor 6, mitochondrial-like [Pocillopora damicornis]	60	2.58e-31	ATP synthase-coupling factor 6, mitochondrial	ATP-synt_F6
CP00000098	97.9016	XP_027051723.1	thioredoxin-like [Pocillopora damicornis]	99	1.66e-68	Thioredoxin domain	PAW,PUB,Rad4,Thioredoxin,Transglut_core
CP00000099	87.6548	XP_027053649.1	peroxiredoxin-6-like [Pocillopora damicornis]	100	5.5e-60	Alkyl hydroperoxide reductase subunit C/ Thiol specific antioxidant	1-cysPrx_C,AhpC-TSA
CP00000100	45.9837	RMX35974.1	hypothetical protein pdam_00005232 [Pocillopora damicornis]	99	3.07e-59
CP00000101	85.3098	XP_027041334.1	retinol dehydrogenase 8-like [Pocillopora damicornis]	70.5	4.91e-32	Short-chain dehydrogenase/reductase SDR	adh_short
CP00000102	97.6581	ABV24975.1	glutaredoxin [Montipora capitata]	99	2.77e-67	Glutaredoxin	Glutaredoxin
CP00000103	89.1713	XP_015776029.1	PREDICTED: uncharacterized protein LOC107354119 [Acropora digitifera]	96.2	3.93e-67	NADH-ubiquinone oxidoreductase, subunit 10	NDUFB10
CP00000104	97.0127	XP_029200869.1	glutaredoxin-like [Acropora millepora]	97.1	5.38e-65	Glutaredoxin	Glutaredoxin
CP00000105	96.6469	XP_027060515.1	glutaredoxin-like [Pocillopora damicornis]	100	7.31e-68	Glutaredoxin	Glutaredoxin
CP00000106	98.2265	XP_027051720.1	thioredoxin-like isoform X1 [Pocillopora damicornis]	98.1	2.1e-67	Thioredoxin domain	Thioredoxin
CP00000107	97.6089	RMX39524.1	hypothetical protein pdam_00006149 [Pocillopora damicornis]	100	1.86e-70	Thioredoxin domain	Thioredoxin
CP00000108	90.615	XP_027048106.1	60S ribosomal protein L36-like [Pocillopora damicornis]	100	4.76e-64	Ribosomal protein L36e	Ribosomal_L36e
CP00000109	81.5815	XP_027040564.1	ATP synthase-coupling factor 6, mitochondrial-like [Pocillopora damicornis]	100	6.77e-64	ATP synthase-coupling factor 6, mitochondrial	ATP-synt_F6
CP00000110	86.6614
CP00000111	94.0968	XP_027040917.1	60S ribosomal protein L44 [Pocillopora damicornis]	100	4.91e-71	Ribosomal protein L44e	Ribosomal_L44
CP00000112	89.6106	XP_027053142.1	NADH dehydrogenase [ubiquinone] 1 beta subcomplex subunit 10-B-like [Pocillopora damicornis]	100	2.34e-69	NADH-ubiquinone oxidoreductase, subunit 10	NDUFB10
CP00000113	94.2498	XP_020606136.1	60S ribosomal protein L44 [Orbicella faveolata]	93.4	3.75e-66	Ribosomal protein L44e	Ribosomal_L44
CP00000114	85.9853	XP_015768671.1	PREDICTED: uncharacterized protein LOC107347285 [Acropora digitifera]	61.8	7.14e-37	Ly-6 antigen/uPA receptor-like
CP00000115	64.6993	PFX18519.1	hypothetical protein AWC38_SpisGene17103 [Stylophora pistillata]	49.5	9.29e-23
CP00000116	85.8749	XP_027059843.1	huntingtin-interacting protein K-like [Pocillopora damicornis]	100	3.73e-62
CP00000117	84.0785	XP_027040739.1	uncharacterized protein LOC113668963 isoform X1 [Pocillopora damicornis]	99.1	3.18e-72	Death domain	Pkinase_Tyr
CP00000118	94.1708	RMX56225.1	hypothetical protein pdam_00018243 [Pocillopora damicornis]	99.1	3.87e-73	FKBP-type peptidyl-prolyl cis-trans isomerase domain	FKBP_C
CP00000119	95.1657	XP_029191505.1	peptidyl-prolyl cis-trans isomerase Fkbp12-like [Acropora millepora]	82.2	6.45e-63	FKBP-type peptidyl-prolyl cis-trans isomerase domain	FKBP_C
CP00000120	88.1523	XP_022807067.1	uncharacterized protein LOC111344126 [Stylophora pistillata]	39.8	7.96e-16
CP00000121	94.4371	XP_029191505.1	peptidyl-prolyl cis-trans isomerase Fkbp12-like [Acropora millepora]	100	9.48e-74	FKBP-type peptidyl-prolyl cis-trans isomerase domain	FKBP_C
CP00000122	67.5499	XP_027045824.1	NADH dehydrogenase [ubiquinone] 1 alpha subcomplex subunit 5-like [Pocillopora damicornis]	97.6	1.29e-46	ETC complex I subunit	ETC_C1_NDUFA5
CP00000123	96.4776	RMX39524.1	hypothetical protein pdam_00006149 [Pocillopora damicornis]	59	1.21e-35	Thioredoxin domain	Thioredoxin
CP00000124	51.1987	XP_046862239.1	uncharacterized protein LOC124455635 [Xenia sp. Carnegie-2017]	76.3	1.28e-25		DUF2974,LTD,Lipase_3
CP00000125	85.428	XP_015772814.1	PREDICTED: uncharacterized protein LOC107351059 [Acropora digitifera]	100	2.7e-78
CP00000126	87.4516	XP_029195609.1	U6 snRNA-associated Sm-like protein LSm2 [Acropora millepora]	100	3.42e-68	LSM domain, eukaryotic/archaea-type	LSM
CP00000127	90.1521	XP_029199973.2	succinate dehydrogenase assembly factor 3, mitochondrial-like [Acropora millepora]	98.2	1.69e-68		Complex1_LYR_2
CP00000128	85.6702	XP_044163186.1	5-demethoxyubiquinone hydroxylase, mitochondrial-like [Acropora millepora]	97.2	1.36e-71	Ubiquinone biosynthesis protein Coq7	COQ7
CP00000129	71.7221	XP_029202417.1	SRA stem-loop-interacting RNA-binding protein, mitochondrial-like [Acropora millepora]	72.1	1.36e-47	RNA recognition motif domain	RRM_1
CP00000130	85.4003	XP_027050787.1	signal peptidase complex subunit 3-like [Pocillopora damicornis]	100	1.09e-78	Signal peptidase complex subunit 3	SPC22
CP00000131	56.1154	XP_022799837.1	transmembrane protein 14C-like [Stylophora pistillata]	99.1	1.23e-66	TMEM14 family	Tmemb_14
CP00000132	89.3747	XP_001624022.1	PHD finger-like domain-containing protein 5A isoform X2 [Nematostella vectensis]	100	2.78e-81	PHF5-like	PHF5
CP00000133	87.3242	XP_022807230.1	uncharacterized protein LOC111344278, partial [Stylophora pistillata]	54.5	5.16e-36
CP00000134	96.7355	XP_029179887.1	cytochrome c [Acropora millepora]	99.1	1.75e-75	Cytochrome c-like domain	Cytochrom_C
CP00000135	92.9979	XP_020618485.1	pterin-4-alpha-carbinolamine dehydratase-like [Orbicella faveolata]	82.1	2.81e-56	Transcriptional coactivator/pterin dehydratase	Pterin_4a
CP00000136	91.8636	XP_044176195.1	uncharacterized protein LOC122959153, partial [Acropora millepora]	99.1	1.84e-70	Bacteriophage T5, Orf172 DNA-binding
CP00000137	84.3765	XP_029201061.1	vesicle-associated membrane protein 3-like [Acropora millepora]	98.6	4.55e-30	Synaptobrevin	Synaptobrevin
CP00000138	91.9481	XP_044176195.1	uncharacterized protein LOC122959153, partial [Acropora millepora]	80.9	9.51e-57	Bacteriophage T5, Orf172 DNA-binding
CP00000139	93.9178	XP_020618485.1	pterin-4-alpha-carbinolamine dehydratase-like [Orbicella faveolata]	78.3	2.58e-52	Transcriptional coactivator/pterin dehydratase	Pterin_4a
CP00000140	86.3867	XP_022796544.1	ragulator complex protein LAMTOR5 homolog [Stylophora pistillata]	92.1	1.39e-50	Ragulator complex protein LAMTOR5	LAMTOR5
CP00000141	93.4948	XP_027036743.1	tubulin-specific chaperone A-like [Pocillopora damicornis]	100	4.28e-63	Tubulin binding cofactor A	TBCA
CP00000142	94.0449	XP_029205716.1	tubulin-specific chaperone A-like [Acropora millepora]	86.5	6.03e-54	Tubulin binding cofactor A	TBCA
CP00000143	54.8903	XP_029194491.1	transmembrane protein 14C-like [Acropora millepora]	100	1.96e-68	TMEM14 family	Tmemb_14
CP00000144	81.9428	XP_029180051.1	U6 snRNA-associated Sm-like protein LSm5 [Acropora millepora]	97.7	3.51e-53	LSM domain, eukaryotic/archaea-type	LSM
CP00000145	92.6817	XP_027053649.1	peroxiredoxin-6-like [Pocillopora damicornis]	100	1.18e-75	Peroxiredoxin, C-terminal	1-cysPrx_C,AhpC-TSA
CP00000146	77.5597	XP_029204565.2	uncharacterized protein LOC114968566 [Acropora millepora]	42.2	2.61e-21
CP00000147	96.9022	XP_029194552.1	peptidyl-prolyl cis-trans isomerase FKBP12-like [Acropora millepora]	88.4	3.12e-70	FKBP-type peptidyl-prolyl cis-trans isomerase domain	FKBP_C
CP00000148	67.2673	XP_027038367.1	death-associated protein 1-like [Pocillopora damicornis]	100	2.87e-71	DAP1/DAPL1	DAP
CP00000149	93.2913	XP_027054455.1	peptidyl-prolyl cis-trans isomerase FKBP12-like [Pocillopora damicornis]	99.1	1.66e-79	FKBP-type peptidyl-prolyl cis-trans isomerase domain	FKBP_C
CP00000150	93.3892	XP_027041152.1	LOW QUALITY PROTEIN: epididymal secretory glutathione peroxidase-like [Pocillopora damicornis]	100	1.58e-79	Glutathione peroxidase	GSHPx
CP00000151	93.2911	XP_020626286.1	dynein light chain Tctex-type 1 [Orbicella faveolata]	100	7.9e-78	Tctex-1	Tctex-1
CP00000152	97.4465	XP_029189403.2	thioredoxin-2-like isoform X2 [Acropora millepora]	63.4	3.23e-43	Thioredoxin domain	Thioredoxin
CP00000153	66.5118	XP_027038367.1	death-associated protein 1-like [Pocillopora damicornis]	87.6	3.35e-61	DAP1/DAPL1	DAP
CP00000154	85.6003	XP_029182123.1	mitochondrial import inner membrane translocase subunit TIM14-like [Acropora millepora]	97.3	1.73e-72		DnaJ
CP00000155	64.1314	XP_015764827.1	PREDICTED: cofilin-like [Acropora digitifera]	65.1	1.17e-46	Actin-depolymerising factor homology domain	Cofilin_ADF
CP00000156	64.6712	XP_029179242.1	death-associated protein 1-like [Acropora millepora]	100	1e-71	DAP1/DAPL1	DAP
CP00000157	97.4269	XP_015779316.1	PREDICTED: thioredoxin-2-like [Acropora digitifera]	89.4	8.9e-66	Thioredoxin domain	Thioredoxin
CP00000158	89.4531	XP_044167393.1	uncharacterized protein LOC122951451 [Acropora millepora]	77.9	1.82e-53
CP00000159	82.2545	XP_027036888.1	replication protein A 14 kDa subunit-like [Pocillopora damicornis]	100	2.01e-76	Replication factor A protein 3	Rep_fac-A_3
CP00000160	97.3623	XP_027059000.1	macrophage migration inhibitory factor homolog [Pocillopora damicornis]	99.1	1.16e-75	Macrophage migration inhibitory factor	MIF
CP00000161	83.4404	XP_027040562.1	ATP synthase subunit g, mitochondrial-like [Pocillopora damicornis]	98.2	1.86e-72	ATP synthase, F0 complex, subunit G, mitochondrial	ATP-synt_G
CP00000162	82.7906	XP_029188379.1	ATP synthase subunit g, mitochondrial-like [Acropora millepora]	90.4	1.21e-68	ATP synthase, F0 complex, subunit G, mitochondrial	ATP-synt_G
CP00000163	84.3288	XP_029188379.1	ATP synthase subunit g, mitochondrial-like [Acropora millepora]	100	1.65e-75	ATP synthase, F0 complex, subunit G, mitochondrial	ATP-synt_G
CP00000164	77.352	XP_029183385.1	uncharacterized protein LOC114951344 [Acropora millepora]	98.2	9.21e-73		COX7a
CP00000165	69.4162	RMX57661.1	hypothetical protein pdam_00005019 [Pocillopora damicornis]	93.9	1.6e-62		NPM1-C,Nucleoplasmin
CP00000166	67.241	XP_027052219.1	60S acidic ribosomal protein P2-like [Pocillopora damicornis]	100	4.12e-40		Ribosomal_60s
CP00000167	95.0964	XP_027039173.1	dolichyl-diphosphooligosaccharide--protein glycosyltransferase subunit DAD1-like [Pocillopora damicornis]	100	4.37e-76	DAD/Ost2	DAD
CP00000168	95.925	XP_027038929.1	histidine triad nucleotide-binding protein 1-like [Pocillopora damicornis]	99.1	2.63e-77	Histidine triad (HIT) protein	HIT
CP00000169	95.8739	XP_020606827.1	histidine triad nucleotide-binding protein 1-like [Orbicella faveolata]	89.6	2.43e-73	Histidine triad (HIT) protein	HIT
CP00000170	95.9937	XP_015764397.1	PREDICTED: histidine triad nucleotide-binding protein 1-like [Acropora digitifera]	100	1.3e-77	Histidine triad (HIT) protein	HIT
CP00000171	83.763	XP_029211042.1	2-iminobutanoate/2-iminopropanoate deaminase-like [Acropora millepora]	81.6	1.19e-65	YjgF/YER057c/UK114 family	Ribonuc_L-PSP
CP00000172	95.2342	XP_029200494.1	dolichyl-diphosphooligosaccharide--protein glycosyltransferase subunit DAD1-like [Acropora millepora]	100	4.37e-76	DAD/Ost2	DAD
CP00000173	79.8102	XP_029190522.1	10 kDa heat shock protein, mitochondrial-like [Acropora millepora]	86	1.18e-52	GroES chaperonin family	Cpn10
CP00000174	94.4974	XP_020606827.1	histidine triad nucleotide-binding protein 1-like [Orbicella faveolata]	87.8	1.11e-69	Histidine triad (HIT) protein	HIT
CP00000175	61.302	XP_029191356.2	uncharacterized protein LOC114957937 [Acropora millepora]	71.6	3.1e-49
CP00000176	90.3546	XP_027043217.1	V-type proton ATPase subunit G-like [Pocillopora damicornis]	100	5.49e-66		V-ATPase_G
CP00000177	92.231	XP_027050632.1	60S ribosomal protein L34-like [Pocillopora damicornis]	100	6.43e-74	Ribosomal protein L34Ae	Ribosomal_L34e
CP00000178	76.1968	XP_027058348.1	40S ribosomal protein S25-like [Pocillopora damicornis]	100	7.49e-64	Ribosomal protein S25	Ribosomal_S25
CP00000179	87.0177	XP_015766184.1	PREDICTED: NADH dehydrogenase [ubiquinone] 1 alpha subcomplex subunit 5-like [Acropora digitifera]	87.1	2.61e-64	ETC complex I subunit	ETC_C1_NDUFA5
CP00000180	92.7486	XP_027050632.1	60S ribosomal protein L34-like [Pocillopora damicornis]	85.2	4.16e-61	Ribosomal protein L34Ae	Ribosomal_L34e
CP00000181	93.8897	XP_015761762.1	PREDICTED: 60S ribosomal protein L34-like [Acropora digitifera]	100	1.11e-74	Ribosomal protein L34Ae	Ribosomal_L34e
CP00000182	93.8243	XP_015769212.1	PREDICTED: transcription elongation factor B polypeptide 2-like [Acropora digitifera]	100	3.87e-75	Ubiquitin domain	ubiquitin
CP00000183	87.041	XP_015766184.1	PREDICTED: NADH dehydrogenase [ubiquinone] 1 alpha subcomplex subunit 5-like [Acropora digitifera]	100	2.72e-75	ETC complex I subunit	ETC_C1_NDUFA5
CP00000184	93.9575	XP_027050714.1	gamma-aminobutyric acid receptor-associated protein-like 2 [Pocillopora damicornis]	100	2.61e-78	Autophagy protein Atg8 ubiquitin-like	Atg8
CP00000185	77.4579	XP_027041630.1	ATPase inhibitor A, mitochondrial-like [Pocillopora damicornis]	100	7.97e-22	Mitochondrial ATPase inhibitor
CP00000186	90.0499	XP_027051416.1	cytochrome b-c1 complex subunit 7-like [Pocillopora damicornis]	100	6.9e-83	Cytochrome b-c1 complex subunit 7	UCR_14kD
CP00000187	69.8373	XP_027051500.1	protein dpy-30 homolog [Pocillopora damicornis]	99.1	6.66e-72	Dpy-30 motif	Dpy-30
CP00000188	65.5232	XP_044174002.1	60S acidic ribosomal protein P2-like [Acropora millepora]	100	1.42e-41		Ribosomal_60s
CP00000189	65.1443	XP_044176735.1	uncharacterized protein LOC114960892 [Acropora millepora]	98.9	5.32e-54	BRICHOS domain
CP00000190	89.6332	XP_029179840.1	cytochrome b-c1 complex subunit 7-like [Acropora millepora]	100	6.64e-81	Cytochrome b-c1 complex subunit 7	UCR_14kD
CP00000191	90.316	XP_029179840.1	cytochrome b-c1 complex subunit 7-like [Acropora millepora]	84.6	5.26e-69	Cytochrome b-c1 complex subunit 7	UCR_14kD
CP00000192	81.2399	XP_027046825.1	uncharacterized protein LOC113674548 [Pocillopora damicornis]	52.9	7.44e-19
CP00000193	90.0415	XP_020612979.1	ATP-binding cassette sub-family G member 2-like [Orbicella faveolata]	85.3	4.37e-52	ABC transporter-like	ABC2_membrane,ABC_tran
CP00000194	81.8902	XP_029185702.1	SH3 domain-binding glutamic acid-rich-like protein 3 [Acropora millepora]	79.3	1.49e-43	SH3-binding, glutamic acid-rich protein	SH3BGR
CP00000195	89.4275	XP_027054402.1	small nuclear ribonucleoprotein Sm D2 [Pocillopora damicornis]	100	1.56e-75	LSM domain, eukaryotic/archaea-type	LSM
CP00000196	97.2068	XP_029183203.2	myotrophin-like [Acropora millepora]	94.1	6.2e-41	Ankyrin repeat-containing domain	Ank_2,Ank_4
CP00000197	91.231	XP_015780622.1	PREDICTED: guanine nucleotide exchange factor MSS4-like isoform X1 [Acropora digitifera]	99.2	1.06e-82	Mss4	Mss4
CP00000198	66.2208	XP_015763719.1	PREDICTED: 60S acidic ribosomal protein P2-like [Acropora digitifera]	91.9	2.48e-35		Ribosomal_60s
CP00000199	97.643	XP_020605716.1	myotrophin-like [Orbicella faveolata]	86.4	4.15e-71	Ankyrin repeat-containing domain	Ank,Ank_2,Ank_4
CP00000200	95.5113	XP_027043116.1	myotrophin-like [Pocillopora damicornis]	100	4.44e-46	Ankyrin repeat-containing domain	Ank,Ank_2,Ank_4
CP00000201	83.6367	XP_027053871.1	40S ribosomal protein S20-like [Pocillopora damicornis]	100	2.39e-75	Ribosomal protein S10 domain	Ribosomal_S10
CP00000202	82.1746	XP_027040123.1	small nuclear ribonucleoprotein Sm D1-like [Pocillopora damicornis]	100	1.52e-53	LSM domain, eukaryotic/archaea-type	LSM
CP00000203	83.5995	XP_015754982.1	PREDICTED: 40S ribosomal protein S20-like [Acropora digitifera]	94.1	4.47e-71	Ribosomal protein S10 domain	Ribosomal_S10
CP00000204	77.4602	XP_029179998.1	mitochondrial import receptor subunit TOM22 homolog [Acropora millepora]	84.9	9.33e-64	Mitochondrial import receptor subunit Tom22	Tom22
CP00000205	88.4038	XP_015753266.1	PREDICTED: type I iodothyronine deiodinase-like [Acropora digitifera]	52.6	7.3e-34	Iodothyronine deiodinase	T4_deiodinase
CP00000206	89.4697	XP_015758366.1	PREDICTED: small nuclear ribonucleoprotein Sm D2 [Acropora digitifera]	100	1.01e-76	LSM domain, eukaryotic/archaea-type	LSM
CP00000207	83.4872	XP_015754982.1	PREDICTED: 40S ribosomal protein S20-like [Acropora digitifera]	100	1.01e-76	Ribosomal protein S10 domain	Ribosomal_S10
CP00000208	78.6538	XP_029197903.1	uncharacterized protein LOC114962964 isoform X1 [Acropora millepora]	84	2.22e-65
CP00000209	76.8093	XP_029179998.1	mitochondrial import receptor subunit TOM22 homolog [Acropora millepora]	100	1.68e-75	Mitochondrial import receptor subunit Tom22	Tom22
CP00000210	84.3446	XP_027038808.1	signal recognition particle 14 kDa protein-like [Pocillopora damicornis]	100	3.52e-73	Signal recognition particle, SRP14 subunit	SRP14
CP00000211	91.5903	XP_027037650.1	guanine nucleotide exchange factor MSS4-like [Pocillopora damicornis]	99.2	2.2e-85	Mss4	Mss4
CP00000212	84.1467	XP_022806339.1	60S ribosomal protein L30-like isoform X1 [Stylophora pistillata]	98.3	1.01e-72	Ribosomal protein L7Ae/L30e/S12e/Gadd45	Ribosomal_L7Ae
CP00000213	85.5105	XP_015769294.1	PREDICTED: late histone H2B.L4-like [Acropora digitifera]	91.7	1.05e-65	Histone H2A/H2B/H3	Histone
CP00000214	83.2806	XP_022801182.1	U6 snRNA-associated Sm-like protein LSm8 [Stylophora pistillata]	97.9	2.92e-58	LSM domain, eukaryotic/archaea-type	LSM
CP00000215	71.6271	XP_029212661.2	uncharacterized protein LOC114976375 [Acropora millepora]	100	4.42e-67
CP00000216	94.1983	XP_029198542.2	uncharacterized protein LOC114963489 isoform X1 [Acropora millepora]	84.2	4.4e-76		MACPF
CP00000217	91.8986	XP_027039663.1	elongin-B-like [Pocillopora damicornis]	100	1.36e-74	Ubiquitin domain	ubiquitin
CP00000218	91.7991	XP_027051819.1	prefoldin subunit 1-like [Pocillopora damicornis]	99.2	1.09e-72	Prefoldin beta-like	Prefoldin_2
CP00000219	89.8806	XP_029182080.2	V-type proton ATPase subunit G-like [Acropora millepora]	100	5.13e-62		V-ATPase_G
CP00000220	91.5058	XP_015764139.1	PREDICTED: prefoldin subunit 1-like [Acropora digitifera]	100	2.19e-72	Prefoldin beta-like	Prefoldin_2
CP00000221	88.203	XP_027048772.1	60S ribosomal protein L35a-like [Pocillopora damicornis]	100	1.63e-68	Ribosomal protein L35A	Ribosomal_L35Ae
CP00000222	84.137	XP_015748863.1	PREDICTED: late histone H2B.L4-like isoform X1 [Acropora digitifera]	77	3.98e-55	Histone H2A/H2B/H3	Histone
CP00000223	94.5304	XP_020897408.1	uncharacterized protein LOC110236256 [Exaiptasia diaphana]	66.9	1.25e-49	Tox-ART-HYD1 domain	PT-HINT,RHS_repeat
CP00000224	95.9416	XP_015774801.1	PREDICTED: alanine--tRNA ligase, cytoplasmic-like [Acropora digitifera]	100	1.72e-70	DHHA1 domain	DHHA1,tRNA-synt_2c,tRNA_SAD
CP00000225	96.1311	XP_027045515.1	multifunctional methyltransferase subunit TRM112-like protein [Pocillopora damicornis]	100	2.65e-83	Uncharacterised protein family UPF0434/Trm112	Trm112p
CP00000226	87.0872	XP_027036030.1	60S ribosomal protein L31-like [Pocillopora damicornis]	100	6.01e-80	Ribosomal protein L31e	Ribosomal_L31e
CP00000227	93.3029	XP_020604012.1	LOW QUALITY PROTEIN: 60S ribosomal protein L35-like [Orbicella faveolata]	90.2	6.24e-59	Ribosomal protein L29	Ribosomal_L29
CP00000228	78.2102	XP_015771875.1	PREDICTED: ATPase inhibitor A, mitochondrial-like [Acropora digitifera]	79.5	5.56e-30	Mitochondrial ATPase inhibitor	IATP,Myb_DNA-bind_5
CP00000229	71.4139	RMX51031.1	hypothetical protein pdam_00018453 [Pocillopora damicornis]	49.3	5.46e-10
CP00000230	69.858	XP_029186060.2	RNA polymerase II transcriptional coactivator KIWI-like isoform X2 [Acropora millepora]	100	3.2e-66	Transcriptional coactivator p15 (PC4)	PC4
CP00000231	95.8693	XP_029196074.1	nuclear transport factor 2-like [Acropora millepora]	100	2.65e-83	Nuclear transport factor 2	NTF2
CP00000232	87.5145	XP_015753000.1	PREDICTED: 60S ribosomal protein L31-like [Acropora digitifera]	99.2	7.03e-79	Ribosomal protein L31e	Ribosomal_L31e
CP00000233	83.4135	XP_015758900.1	PREDICTED: histone H2B, gonadal-like [Acropora digitifera]	95.1	9.95e-70	Histone H2A/H2B/H3	Histone
CP00000234	87.4515	XP_022795875.1	60S ribosomal protein L31-like [Stylophora pistillata]	92.7	5.56e-76	Ribosomal protein L31e	Ribosomal_L31e
CP00000235	83.0074	XP_020600598.1	lymphocyte antigen 6 complex locus protein G6d-like [Orbicella faveolata]	47.6	2.94e-28	Ly-6 antigen/uPA receptor-like
CP00000236	68.0939	XP_027036166.1	myosin-2 essential light chain-like [Pocillopora damicornis]	82.7	2.45e-76	EF-hand domain	EF-hand_1,EF-hand_6,EF-hand_7,EF-hand_8
CP00000237	90.1135	RMX49251.1	hypothetical protein pdam_00013578, partial [Pocillopora damicornis]	94.2	3.74e-77		YscW
CP00000238	83.0057	XP_020631005.1	60S ribosomal protein L30-like [Orbicella faveolata]	99.1	3.28e-70	Ribosomal protein L7Ae/L30e/S12e/Gadd45	Ribosomal_L7Ae
CP00000239	88.6105	XP_015757904.1	PREDICTED: uncharacterized protein LOC107337291 [Acropora digitifera]	57.3	8.77e-33
CP00000240	82.5986	XP_022795841.1	40S ribosomal protein S26-like [Stylophora pistillata]	100	5.31e-84	Ribosomal protein S26e	Ribosomal_S26e
CP00000241	89.6098	XP_027037406.1	NADH dehydrogenase [ubiquinone] 1 beta subcomplex subunit 9-like [Pocillopora damicornis]	99.2	9.89e-89	Complex 1 LYR protein	Complex1_LYR
CP00000242	74.4006	XP_027038786.1	deubiquitinase DESI2-like [Pocillopora damicornis]	99	1.46e-71	PPPDE putative peptidase domain	Peptidase_C97
CP00000243	87.6395	XP_015770912.1	PREDICTED: NADH dehydrogenase [ubiquinone] 1 alpha subcomplex subunit 6-like [Acropora digitifera]	92.8	1.16e-78	Complex 1 LYR protein	Complex1_LYR
CP00000244	95.4085	XP_029196074.1	nuclear transport factor 2-like [Acropora millepora]	73	1.3e-61	Nuclear transport factor 2	NTF2
CP00000245	87.5271	XP_029214039.1	mitochondrial pyruvate carrier 2-like [Acropora millepora]	100	6.7e-87	Mitochondrial pyruvate carrier	MPC
CP00000246	94.8562	XP_015749518.1	PREDICTED: ragulator complex protein LAMTOR3-A-like [Acropora digitifera]	100	8.48e-81	Ragulator complex protein LAMTOR3	MAPKK1_Int
CP00000247	83.7825	XP_020600610.1	lymphocyte antigen 6H-like isoform X2 [Orbicella faveolata]	50.8	4.14e-36
CP00000248	82.6806	XP_029193833.1	uncharacterized protein LOC114959845 [Acropora millepora]	56.2	1.52e-40		WSC
CP00000249	86.134	XP_027054337.1	E3 ubiquitin-protein ligase TRIM71-like [Pocillopora damicornis]	99.2	1.52e-38	NHL repeat	NHL,zf-B_box,zf-C3HC4,zf-RING_UBOX
CP00000250	85.4024	XP_022794489.1	V-type proton ATPase subunit F-like [Stylophora pistillata]	100	3.87e-82	ATPase, V1 complex, subunit F	ATP-synt_F
CP00000251	86.3375	XP_027059006.1	thioredoxin domain-containing protein 17-like [Pocillopora damicornis]	99.2	2.52e-87	Protein of unknown function DUF953, thioredoxin-like	DUF953
CP00000252	65.0367	XP_020631006.1	60S acidic ribosomal protein P1-like [Orbicella faveolata]	97.1	1.21e-37		Ribosomal_60s
CP00000253	85.2817	XP_029199984.2	V-type proton ATPase subunit F-like [Acropora millepora]	100	5.5e-82	ATPase, V1 complex, subunit F	ATP-synt_F
CP00000254	82.3971	XP_015757388.1	PREDICTED: 60S ribosomal protein L30-like [Acropora digitifera]	100	6.4e-72	Ribosomal protein L7Ae/L30e/S12e/Gadd45	Ribosomal_L7Ae
CP00000255	85.786	XP_029199984.2	V-type proton ATPase subunit F-like [Acropora millepora]	96	8.78e-79	ATPase, V1 complex, subunit F	ATP-synt_F
CP00000256	92.2975	XP_020609165.1	uncharacterized protein LOC110047759 [Orbicella faveolata]	52.2	1.12e-29
CP00000257	88.5991	XP_027040546.1	profilin-2-like [Pocillopora damicornis]	100	2.71e-87	Profilin	Profilin
CP00000258	86.862	XP_022789462.1	uncharacterized protein LOC111329114 [Stylophora pistillata]	79.1	1.17e-68		UPAR_LY6_2
CP00000259	82.0073	XP_020630618.1	elongin-C-like [Orbicella faveolata]	93.5	4.64e-78	SKP1 component, POZ domain	Skp1_POZ
CP00000260	87.8839	XP_020614075.1	pterin-4-alpha-carbinolamine dehydratase 2-like [Orbicella faveolata]	83.5	3e-71	Transcriptional coactivator/pterin dehydratase	Pterin_4a
CP00000261	93.2612	XP_020616358.1	biogenesis of lysosome-related organelles complex 1 subunit 1-like [Orbicella faveolata]	89.5	2.44e-69	Biogenesis of lysosome-related organelles complex 1 subunit 1	GCN5L1
CP00000262	87.2066	XP_029188943.2	pterin-4-alpha-carbinolamine dehydratase 2-like [Acropora millepora]	99.2	5.27e-85	Transcriptional coactivator/pterin dehydratase	Pterin_4a
CP00000263	95.2587	XP_015754216.1	PREDICTED: profilin-2-like [Acropora digitifera]	100	8.75e-84	Profilin	Profilin
CP00000264	90.4692	XP_029194172.1	NADH dehydrogenase [ubiquinone] 1 alpha subcomplex subunit 13-like [Acropora millepora]	100	1.34e-87	GRIM-19	GRIM-19
CP00000265	88.6149	XP_015765962.1	PREDICTED: 40S ribosomal protein S18 [Acropora digitifera]	100	4.33e-84	Ribosomal protein S13	Ribosomal_S13
CP00000266	85.4219	XP_029196623.1	60S ribosomal protein L22-like [Acropora millepora]	100	1.63e-79	Ribosomal protein L22e	Ribosomal_L22e
CP00000267	90.9575	XP_029194172.1	NADH dehydrogenase [ubiquinone] 1 alpha subcomplex subunit 13-like [Acropora millepora]	90.6	1.99e-80	GRIM-19	GRIM-19
CP00000268	83.3338	XP_044164984.1	40S ribosomal protein S26-like isoform X2 [Acropora millepora]	90.9	7.79e-71	Ribosomal protein S26e	Ribosomal_S26e
CP00000269	88.3086	XP_015760317.1	PREDICTED: thioredoxin domain-containing protein 17-like [Acropora digitifera]	76.2	2.02e-67	Protein of unknown function DUF953, thioredoxin-like	DUF953
CP00000270	85.3144	XP_022793355.1	60S ribosomal protein L35a-like [Stylophora pistillata]	71.2	3.99e-46	Ribosomal protein L35A	Ribosomal_L35Ae
CP00000271	90.5992	XP_020622830.1	mitochondrial pyruvate carrier 2-like [Orbicella faveolata]	90.4	1.31e-78	Mitochondrial pyruvate carrier	MPC
CP00000272	95.4355	XP_029183202.1	myotrophin-like [Acropora millepora]	82.8	1.44e-69	Ankyrin repeat-containing domain	Ank_2,Ank_3,Ank_4,Ank_5,DUF1685,TPR_17,TPR_8
CP00000273	54.2566	XP_029214583.1	protein transport protein Sec61 subunit beta-like [Acropora millepora]	97.8	2.32e-45	Protein transport protein SecG/Sec61-beta/Sbh	Sec61_beta
CP00000274	95.3138	XP_029183202.1	myotrophin-like [Acropora millepora]	100	2.92e-87	Ankyrin repeat-containing domain	Ank_2,Ank_3,Ank_4,Ank_5,DUF1685,TPR_17,TPR_8
CP00000275	94.2071	XP_027050982.1	nuclear transport factor 2-like [Pocillopora damicornis]	93	1.23e-84	Nuclear transport factor 2	NTF2
CP00000276	94.95	XP_027040874.1	prefoldin subunit 6-like [Pocillopora damicornis]	100	1.5e-76	Prefoldin beta-like	Prefoldin_2
CP00000277	89.6619	RMX49190.1	hypothetical protein pdam_00005847 [Pocillopora damicornis]	98.4	5.27e-70	Ribosomal protein L29	Ribosomal_L29
CP00000278	93.6512	XP_020611754.1	ubiquitin-60S ribosomal protein L40 [Orbicella faveolata]	100	1.82e-86	Ubiquitin domain; Ribosomal protein L40e	Ribosomal_L40e,ubiquitin
CP00000279	87.3174	XP_027045235.1	pterin-4-alpha-carbinolamine dehydratase 2-like [Pocillopora damicornis]	100	6.36e-87	Transcriptional coactivator/pterin dehydratase	Pterin_4a
CP00000280	94.9377	XP_015753233.1	PREDICTED: prefoldin subunit 6-like isoform X2 [Acropora digitifera]	79.1	1.39e-56	Prefoldin beta-like	Prefoldin_2
CP00000281	94.6678	XP_015753233.1	PREDICTED: prefoldin subunit 6-like isoform X2 [Acropora digitifera]	100	1.75e-75	Prefoldin beta-like	Prefoldin_2
CP00000282	89.8341	XP_015760317.1	PREDICTED: thioredoxin domain-containing protein 17-like [Acropora digitifera]	100	3.27e-89	Protein of unknown function DUF953, thioredoxin-like	DUF953
CP00000283	60.2305	XP_029196478.1	transformer-2 protein homolog [Acropora millepora]	100	1.85e-61	RNMT-activating mini protein	RAM
CP00000284	85.0782	XP_027049558.1	SNARE-associated protein Snapin-like [Pocillopora damicornis]	100	1.01e-79	Snapin/Pallidin/Snn1	Snapin_Pallidin
CP00000285	82.6506	XP_027046473.1	cornifelin homolog [Pocillopora damicornis]	95.4	2.21e-92	PLAC8 motif-containing protein	PLAC8
CP00000286	77.8625	XP_015763560.1	PREDICTED: uncharacterized protein LOC107342572 isoform X3 [Acropora digitifera]	43.2	3.3e-31		Laminin_G_3,Lectin_C,VWD
CP00000287	57.194	XP_029188406.2	uncharacterized protein LOC114955697 [Acropora millepora]	99.2	2.79e-86
CP00000288	92.7841	XP_015753843.1	PREDICTED: 40S ribosomal protein S15Aa isoform X2 [Acropora digitifera]	100	2.9e-88	Ribosomal protein S8	Ribosomal_S8
CP00000289	92.9688	XP_027043435.1	40S ribosomal protein S15Aa [Pocillopora damicornis]	96.2	1.38e-86	Ribosomal protein S8	Ribosomal_S8
CP00000290	78.1332	XP_022803732.1	small nuclear ribonucleoprotein Sm D3-like [Stylophora pistillata]	100	1.38e-82	LSM domain, eukaryotic/archaea-type	LSM
CP00000291	89.126	XP_027056644.1	protein fem-1 homolog B-like [Pocillopora damicornis]	98.5	1.56e-82	Ankyrin repeat	Ank,Ank_2,Ank_3,Ank_4
CP00000292	73.3425	XP_044183550.1	uncharacterized protein LOC122964125 [Acropora millepora]	51.2	3.79e-28
CP00000293	82.9207	ACJ64665.1	hypothetical protein B036-D5 [Acropora millepora]	100	4.8e-92		Heme_oxygenase
CP00000294	87.3905	XP_029196065.1	uncharacterized protein LOC114961516 [Acropora millepora]	100	6.83e-92
CP00000295	89.2666	XP_029187740.1	40S ribosomal protein S24-like [Acropora millepora]	100	2.47e-76	Ribosomal protein S24e	Ribosomal_S24e
CP00000296	80.1508	XP_029211633.2	uncharacterized protein LOC114975623 [Acropora millepora]	52.7	1.16e-29
CP00000297	75.1006	XP_027050498.1	EF-hand calcium-binding domain-containing protein 10-like [Pocillopora damicornis]	100	6.05e-91
CP00000298	88.8511	XP_027036452.1	40S ribosomal protein S24-like [Pocillopora damicornis]	100	5.39e-85	Ribosomal protein S24e	Ribosomal_S24e
CP00000299	88.2678	XP_029189891.1	60S ribosomal protein L35a-like [Acropora millepora]	100	3.94e-87	Ribosomal protein L35A	Ribosomal_L35Ae
CP00000300	78.6007	XP_020630296.1	protein D3-like [Orbicella faveolata]	84.1	5.02e-84	Phosphatidylethanolamine-binding protein	PBP
CP00000301	90.6313	XP_027041795.1	60S ribosomal protein L32-like [Pocillopora damicornis]	100	2.02e-85	Ribosomal protein L32e	Ribosomal_L32e
CP00000302	78.1087	XP_027039712.1	cytochrome b5-like isoform X1 [Pocillopora damicornis]	99.2	4.42e-89	Cytochrome b5-like heme/steroid binding domain	Cyt-b5
CP00000303	90.9761	XP_020605211.1	60S ribosomal protein L32-like [Orbicella faveolata]	85.7	2.03e-72	Ribosomal protein L32e	Ribosomal_L32e
CP00000304	88.0256	XP_020621452.1	uncharacterized protein LOC110059110 isoform X2 [Orbicella faveolata]	46.7	3.67e-35	Phospholipase A2, prokaryotic/fungal
CP00000305	94.3986	XP_022788000.1	uncharacterized protein LOC111327942 [Stylophora pistillata]	87.7	1.33e-85	Rhamnose/fucose mutarotase	rhaM
CP00000306	85.2444	XP_029196065.1	uncharacterized protein LOC114961516 [Acropora millepora]	81.8	1e-71
CP00000307	66.1327	XP_015771012.1	PREDICTED: myosin, essential light chain-like [Acropora digitifera]	97.7	2.27e-82	EF-hand domain	EF-hand_1,EF-hand_6,EF-hand_7,EF-hand_8
CP00000308	94.2599	XP_029197467.1	L-rhamnose mutarotase-like [Acropora millepora]	100	2.65e-99	Rhamnose/fucose mutarotase	rhaM
CP00000309	74.6287	XP_029212661.2	uncharacterized protein LOC114976375 [Acropora millepora]	100	4.25e-61
CP00000310	73.8926	XP_015761509.1	PREDICTED: programmed cell death protein 5-like [Acropora digitifera]	99.2	5.72e-74	PDCD5-related protein	dsDNA_bind
CP00000311	95.568	XP_027035945.1	angiopoietin-related protein 7-like, partial [Pocillopora damicornis]	82.2	8.06e-73	Fibrinogen, alpha/beta/gamma chain, C-terminal globular domain	EGF_2,Fibrinogen_C,fn3
CP00000312	86.7335	XP_027046506.1	prefoldin subunit 4-like [Pocillopora damicornis]	100	4.94e-82	Prefoldin beta-like	Prefoldin_2
CP00000313	88.3081	XP_020604133.1	histone H2A-like [Orbicella faveolata]	100	2.17e-76	Histone H2A/H2B/H3; Histone H2A, C-terminal domain	Histone,Histone_H2A_C
CP00000314	91.479	XP_027050461.1	CDGSH iron-sulfur domain-containing protein 2 homolog A-like [Pocillopora damicornis]	100	2.75e-93	Iron sulphur-containing domain, CDGSH-type; Iron sulphur domain-containing, mitoNEET, N-terminal	MitoNEET_N,zf-CDGSH
CP00000315	96.0904	XP_027059625.1	2-iminobutanoate/2-iminopropanoate deaminase-like isoform X2 [Pocillopora damicornis]	99.2	7.2e-85	YjgF/YER057c/UK114 family	Ribonuc_L-PSP
CP00000316	91.8421	XP_020621514.1	neuronal pentraxin-2-like [Orbicella faveolata]	55.3	2.05e-47	Pentraxin-related	Pentaxin
CP00000317	89.2788	XP_029197681.1	cytochrome c oxidase subunit 5A, mitochondrial-like [Acropora millepora]	100	4.39e-90	Cytochrome c oxidase, subunit Va/VI	COX5A
CP00000318	88.4299	XP_029197681.1	cytochrome c oxidase subunit 5A, mitochondrial-like [Acropora millepora]	85.2	7.26e-80	Cytochrome c oxidase, subunit Va/VI	COX5A
CP00000319	57.7776	XP_027051964.1	RNA guanine-N7 methyltransferase activating subunit-like [Pocillopora damicornis]	98.5	1.1e-70	RNMT-activating mini protein	RAM
CP00000320	82.6397	XP_022787505.1	uncharacterized protein LOC111327559 [Stylophora pistillata]	73.6	8.98e-60	Aminotransferase class V domain	Aminotran_5
CP00000321	94.031	XP_027037211.1	60S ribosomal protein L14-like [Pocillopora damicornis]	100	7.55e-87	Ribosomal protein L14e domain	Ribosomal_L14e
CP00000322	94.1923	XP_022805781.1	60S ribosomal protein L14-like [Stylophora pistillata]	86.8	3.72e-78	Ribosomal protein L14e domain	Ribosomal_L14e
CP00000323	85.3537	XP_001640436.1	histone H3 [Nematostella vectensis]	97.8	9.51e-81	Histone H2A/H2B/H3	Histone
CP00000324	52.5332	XP_029194491.1	transmembrane protein 14C-like [Acropora millepora]	90.1	1.31e-59	TMEM14 family	Tmemb_14
CP00000325	85.9207	XP_027045938.1	uncharacterized protein LOC113673710 [Pocillopora damicornis]	65.2	1.68e-65		ADAM_spacer1,Pep_M12B_propep,Reprolysin,Reprolysin_5,TSP_1
CP00000326	94.0053	XP_022782597.1	60S ribosomal protein L27-like [Stylophora pistillata]	88.2	1.24e-76	Ribosomal protein L27e; KOW	KOW,Ribosomal_L27e
CP00000327	93.4342	XP_029209465.1	glutathione peroxidase-like [Acropora millepora]	81.4	4.23e-90	Glutathione peroxidase	GSHPx
CP00000328	93.7157	XP_015756569.1	PREDICTED: 60S ribosomal protein L27-like [Acropora digitifera]	100	4.55e-88	Ribosomal protein L27e; KOW	KOW,Ribosomal_L27e
CP00000329	94.3953	XP_029195141.1	60S ribosomal protein L14-like [Acropora millepora]	100	5.32e-87	Ribosomal protein L14e domain	Ribosomal_L14e
CP00000330	80.7121	XP_015761195.1	PREDICTED: crk-like protein [Acropora digitifera]	90.1	1.44e-79	SH2 domain; SH3 domain	SH2,SH3_1,SH3_2
CP00000331	94.6136	XP_027041417.1	centromere protein V-like [Pocillopora damicornis]	98.5	9.14e-102	Glutathione-dependent formaldehyde-activating enzyme/centromere protein V	GFA
CP00000332	85.6215	XP_027050043.1	proteasome assembly chaperone 4-like [Pocillopora damicornis]	100	3.19e-93	Proteasome assembly chaperone 4	PAC4
CP00000333	89.2788	XP_027059490.1	60S ribosomal protein L28-like [Pocillopora damicornis]	100	5.1e-90	Ribosomal L28e/Mak16	Ribosomal_L28e
CP00000334	74.542	XP_022793349.1	hemicentin-1-like [Stylophora pistillata]	45.8	1.2e-11
CP00000335	93.0928	XP_027054959.1	diphosphoinositol polyphosphate phosphohydrolase 1-like [Pocillopora damicornis]	100	5.73e-96	NUDIX hydrolase domain	NUDIX
CP00000336	85.1101	XP_027040364.1	calponin-1-like isoform X1 [Pocillopora damicornis]	99.3	2.84e-96	Calponin homology domain	CH,Calponin
CP00000337	89.6856	XP_027059490.1	60S ribosomal protein L28-like [Pocillopora damicornis]	67.9	4.69e-61	Ribosomal L28e/Mak16	Ribosomal_L28e
CP00000338	86.3946	XP_044175706.1	protein CutA homolog [Acropora millepora]	92	2.33e-86	Divalent ion tolerance protein, CutA	CutA1
CP00000339	95.1874	UBQ35593.1	cytochrome c oxidase subunit II [Acropora sp. B aff. cytherea AC-2021]	100	2.84e-93	Cytochrome c oxidase subunit II-like C-terminal	COX2,COX2_TM
CP00000340	89.1086	XP_029198393.1	60S ribosomal protein L28-like [Acropora millepora]	99.3	8.14e-87	Ribosomal L28e/Mak16	Ribosomal_L28e
CP00000341	81.9555	XP_029180830.1	calponin-1-like [Acropora millepora]	100	1.64e-95	Calponin homology domain	CH,Calponin
CP00000342	84.5464	XP_015758373.1	PREDICTED: microtubule-associated proteins 1A/1B light chain 3C-like [Acropora digitifera]	100	3.74e-67	Autophagy protein Atg8 ubiquitin-like	Atg8
CP00000343	89.4083	XP_029198517.2	peroxiredoxin-6-like [Acropora millepora]	73.6	5e-62	Alkyl hydroperoxide reductase subunit C/ Thiol specific antioxidant	1-cysPrx_C,AhpC-TSA
CP00000344	92.0447	XP_027060087.1	NADH dehydrogenase [ubiquinone] 1 alpha subcomplex subunit 12-like [Pocillopora damicornis]	100	4.02e-101	NADH dehydrogenase [ubiquinone] 1 alpha subcomplex subunit 12	NDUFA12
CP00000345	92.9372	XP_027044856.1	actin-depolymerizing factor 1-like [Pocillopora damicornis]	96.4	6.51e-94	Actin-depolymerising factor homology domain	Cofilin_ADF
CP00000346	74.1533	XP_015778200.1	PREDICTED: uncharacterized protein LOC107356071 isoform X1 [Acropora digitifera]	98.5	8.82e-98
CP00000347	91.2107	XP_015771973.1	PREDICTED: NADH dehydrogenase [ubiquinone] 1 alpha subcomplex subunit 12-like [Acropora digitifera]	100	5.93e-103	NADH dehydrogenase [ubiquinone] 1 alpha subcomplex subunit 12	NDUFA12
CP00000348	96.2817	XP_029184732.1	intraflagellar transport protein 25 homolog isoform X1 [Acropora millepora]	100	4.89e-93		F5_F8_type_C
CP00000349	89.7246	XP_029212831.2	CDGSH iron-sulfur domain-containing protein 2 homolog A-like [Acropora millepora]	95.7	9.07e-80	Iron sulphur-containing domain, CDGSH-type; Iron sulphur domain-containing, mitoNEET, N-terminal	MitoNEET_N,zf-CDGSH
CP00000350	72.7921	XP_027056270.1	c-Myc-binding protein-like isoform X1 [Pocillopora damicornis]	90.5	2.57e-52		TSC22
CP00000351	54.2199	XP_027050211.1	alpha-adducin-like [Pocillopora damicornis]	88.7	2.46e-48
CP00000352	65.5996	XP_027053972.1	uncharacterized protein LOC113681102 [Pocillopora damicornis]	96.4	6.41e-94
CP00000353	85.724	XP_022805020.1	DNA-directed RNA polymerase II subunit RPB11-a-like [Stylophora pistillata]	92	1.28e-82	DNA-directed RNA polymerase, RBP11-like dimerisation domain	RNA_pol_L_2
CP00000354	92.3824	XP_027050310.1	glia maturation factor beta-like [Pocillopora damicornis]	97.8	5.07e-91	Actin-depolymerising factor homology domain	Cofilin_ADF
CP00000355	80.6004	XP_027037730.1	60S ribosomal protein L22-like [Pocillopora damicornis]	100	8.08e-78	Ribosomal protein L22e	Ribosomal_L22e
CP00000356	79.514	XP_029186546.2	cytochrome b5-like isoform X1 [Acropora millepora]	84	1.96e-67	Cytochrome b5-like heme/steroid binding domain	Cyt-b5
CP00000357	78.666	XP_015756510.1	PREDICTED: 40S ribosomal protein S12-like [Acropora digitifera]	94.2	6.92e-89	Ribosomal protein L7Ae/L30e/S12e/Gadd45	Ribosomal_L7Ae
CP00000358	97.6042	XP_015769035.1	PREDICTED: profilin-like [Acropora digitifera]	85	2.04e-79	Profilin	Profilin
CP00000359	95.6413	XP_029186990.2	NADPH-dependent aldehyde reductase ARI1-like [Acropora millepora]	100	1.1e-93		3Beta_HSD,Epimerase
CP00000360	78.8847	XP_015756510.1	PREDICTED: 40S ribosomal protein S12-like [Acropora digitifera]	100	2.23e-94	Ribosomal protein L7Ae/L30e/S12e/Gadd45	Ribosomal_L7Ae
CP00000361	92.4792	XP_027052460.1	60S ribosomal protein L23 [Pocillopora damicornis]	100	1.63e-92	Ribosomal protein L14P	Ribosomal_L14
CP00000362	55.8979	RMX42231.1	hypothetical protein pdam_00011607 [Pocillopora damicornis]	98.6	6.38e-90	Protein transport protein SecG/Sec61-beta/Sbh	Sec61_beta
CP00000363	92.2979	XP_027046592.1	coactosin-like protein [Pocillopora damicornis]	99.3	1.98e-93	Actin-depolymerising factor homology domain	Cofilin_ADF
CP00000364	78.9836	XP_027037221.1	cell migration-inducing and hyaluronan-binding protein-like [Pocillopora damicornis]	70.3	4.46e-77		G8,ILEI
CP00000365	52.9354	RMX48747.1	hypothetical protein pdam_00001520 [Pocillopora damicornis]	87.5	6.72e-61
CP00000366	97.8557	XP_046854537.1	profilin-like [Xenia sp. Carnegie-2017]	83.6	7.1e-78	Profilin	Profilin
CP00000367	88.6611	XP_029193081.1	uncharacterized protein LOC114959285 [Acropora millepora]	98.6	1.7e-94
CP00000368	71.6433	XP_015780746.1	PREDICTED: 40S ribosomal protein S27-like [Acropora digitifera]	93.7	2.42e-46	Ribosomal protein S27e	Ribosomal_S27e
CP00000369	76.8196	XP_027043412.1	uncharacterized protein LOC113671424 [Pocillopora damicornis]	98.6	3.12e-83
CP00000370	94.3927	XP_027047860.1	40S ribosomal protein S16-like [Pocillopora damicornis]	100	1.83e-94	Ribosomal protein S9	Ribosomal_S9
CP00000371	95.6894	XP_029185244.1	trafficking protein particle complex subunit 1-like [Acropora millepora]	95	3.69e-94	Trafficking protein particle complex subunit	Sybindin
CP00000372	94.5723	XP_020603762.1	40S ribosomal protein S16-like [Orbicella faveolata]	93.6	7.91e-88	Ribosomal protein S9	Ribosomal_S9
CP00000373	85.8187	XP_027058287.1	thioredoxin, mitochondrial-like [Pocillopora damicornis]	99.3	2.91e-96	Thioredoxin domain	Thioredoxin
CP00000374	96.71	XP_020613022.1	AP-2 complex subunit sigma isoform X1 [Orbicella faveolata]	100	1.02e-96	AP complex, mu/sigma subunit	Clat_adaptor_s
CP00000375	87.7547	XP_022789465.1	peptidyl-prolyl cis-trans isomerase FKBP2-like isoform X1 [Stylophora pistillata]	95.1	1.56e-91	FKBP-type peptidyl-prolyl cis-trans isomerase domain	FKBP_C
CP00000376	87.9467	XP_029189372.1	peptidyl-prolyl cis-trans isomerase FKBP2-like [Acropora millepora]	90.8	8.66e-89	FKBP-type peptidyl-prolyl cis-trans isomerase domain	FKBP_C
CP00000377	93.4006	XP_044177045.1	glia maturation factor beta-like [Acropora millepora]	79.6	1.12e-75	Actin-depolymerising factor homology domain	Cofilin_ADF
CP00000378	61.558	XP_015774078.1	PREDICTED: uncharacterized protein LOC107352266 [Acropora digitifera]	43.7	2.22e-22
CP00000379	59.7162	XP_044163356.1	collagen alpha-1(XII) chain-like isoform X1 [Acropora millepora]	59.7	3.78e-75
CP00000380	85.1398	XP_029194440.1	single-stranded DNA-binding protein, mitochondrial-like [Acropora millepora]	100	1.82e-99	Primosome PriB/single-strand DNA-binding	SSB
CP00000381	73.1911	XP_029197889.2	signal peptidase complex catalytic subunit SEC11A-like [Acropora millepora]	56.9	1.78e-52		Peptidase_S24
CP00000382	96.7594	XP_015769712.1	PREDICTED: glutathione peroxidase 1-like [Acropora digitifera]	100	2.97e-97	Glutathione peroxidase	GSHPx
CP00000383	94.4696	XP_027054656.1	putative 2'-deoxynucleoside 5'-phosphate N-hydrolase 1 [Pocillopora damicornis]	98.6	5.42e-97	Nucleoside 2-deoxyribosyltransferase	Nuc_deoxyrib_tr
CP00000384	94.7427	XP_015758094.1	PREDICTED: putative 2'-deoxynucleoside 5'-phosphate N-hydrolase 1 [Acropora digitifera]	82.9	2.1e-78	Nucleoside 2-deoxyribosyltransferase	Nuc_deoxyrib_tr
CP00000385	83.8578	XP_044180586.1	protein GOLM2-like isoform X2 [Acropora millepora]	97.9	4.37e-83		An_peroxidase,EF-hand_1,EF-hand_5,EF-hand_7,EF-hand_8,FAD_binding_8,Ferric_reduct,NAD_binding_6
CP00000386	93.7159	XP_029211392.1	40S ribosomal protein S16-like [Acropora millepora]	100	2.21e-96	Ribosomal protein S9	Ribosomal_S9
CP00000387	89.0949	XP_027058802.1	60S ribosomal protein L26-like [Pocillopora damicornis]	100	2.03e-88	Ribosomal protein L26/L24P, eukaryotic/archaeal; KOW	KOW,Ribosomal_L26
CP00000388	93.8565	XP_027045199.1	ubiquitin-conjugating enzyme E2 variant 1-like [Pocillopora damicornis]	97.9	1.01e-99	Ubiquitin-conjugating enzyme E2	TMEM189_B_dmain,UQ_con
CP00000389	35.87
CP00000390	93.5029	XP_044170908.1	uncharacterized protein LOC122955220 [Acropora millepora]	51.3	2.4e-14	Ricin B, lectin domain
CP00000391	89.0115	XP_020625371.1	uncharacterized protein LOC110062763 [Orbicella faveolata]	53.7	9.66e-40		VWA
CP00000392	81.7683	XP_029194862.2	cytosolic iron-sulfur assembly component 2A-like isoform X1 [Acropora millepora]	100	3.8e-93	Domain of unknown function DUF59	FeS_assembly_P
CP00000393	89.8157	XP_015771545.1	PREDICTED: 60S ribosomal protein L26-like [Acropora digitifera]	100	3e-90	Ribosomal protein L26/L24P, eukaryotic/archaeal; KOW	KOW,Ribosomal_L26
CP00000394	88.1768	XP_022788213.1	caveolin-1-like [Stylophora pistillata]	55.3	3.16e-45	Caveolin	Caveolin
CP00000395	90.7403	XP_029188227.1	coactosin-like protein [Acropora millepora]	100	3.52e-98	Actin-depolymerising factor homology domain	Cofilin_ADF
CP00000396	90.4661	XP_029188227.1	coactosin-like protein [Acropora millepora]	84.7	7.3e-82	Actin-depolymerising factor homology domain	Cofilin_ADF
CP00000397	83.676	PFX27979.1	Collagen triple helix repeat-containing protein 1 [Stylophora pistillata]	88.9	2.19e-76		Collagen
CP00000398	85.1563	XP_027054717.1	collagen triple helix repeat-containing protein 1-like [Pocillopora damicornis]	63.4	1.05e-88		Collagen
CP00000399	80.5439	XP_027058863.1	mitochondrial fission 1 protein-like [Pocillopora damicornis]	100	1.49e-95	Fis1, N-terminal tetratricopeptide repeat; Fis1, C-terminal tetratricopeptide repeat	Fis1_TPR_C,Fis1_TPR_N
CP00000400	81.9966	XP_027055046.1	tyrosine-protein kinase Fer-like isoform X1 [Pocillopora damicornis]	92.4	1.48e-82		Dynamin_N,Pkinase,Pkinase_Tyr
CP00000401	82.9837	XP_029204945.1	cytochrome c oxidase subunit 4 isoform 2, mitochondrial-like [Acropora millepora]	87.5	9.57e-83	Cytochrome c oxidase subunit IV family	COX4
CP00000402	81.8918	XP_029204945.1	cytochrome c oxidase subunit 4 isoform 2, mitochondrial-like [Acropora millepora]	100	1.49e-95	Cytochrome c oxidase subunit IV family	COX4
CP00000403	91.6902	XP_027046377.1	protein FAM136A-like [Pocillopora damicornis]	99.3	4.09e-98	Protein of unknown function DUF842, eukaryotic	DUF842
CP00000404	69.141	XP_027052415.1	uncharacterized protein LOC113679653 [Pocillopora damicornis]	95.2	1.22e-99
CP00000405	80.0534	XP_027036167.1	myosin-2 essential light chain-like [Pocillopora damicornis]	99.3	9.28e-95	EF-hand domain	EF-hand_1,EF-hand_6,EF-hand_7,EF-hand_8
CP00000406	80.761	XP_027058612.1	cytochrome c oxidase subunit 4 isoform 2, mitochondrial-like [Pocillopora damicornis]	99.3	9.28e-95	Cytochrome c oxidase subunit IV family	COX4
CP00000407	82.7675	XP_027056765.1	collagen triple helix repeat-containing protein 1-like [Pocillopora damicornis]	61.9	2.37e-85		Collagen
CP00000408	86.0488	XP_022783877.1	40S ribosomal protein S15-like [Stylophora pistillata]	100	1.73e-99	Ribosomal protein S19/S15	Ribosomal_S19
CP00000409	77.854	XP_027056268.1	glutaredoxin-like protein C5orf63 homolog isoform X1 [Pocillopora damicornis]	96.6	5.37e-94	Glutaredoxin-like	DUF836
CP00000410	86.1517	XP_020625957.1	40S ribosomal protein S15-like [Orbicella faveolata]	91.8	1.22e-90	Ribosomal protein S19/S15	Ribosomal_S19
CP00000411	78.7299	XP_039616135.1	histone H2B 5-like [Polypterus senegalus]	63.7	3.67e-39	Histone H2A/H2B/H3	Histone
CP00000412	93.9791	XP_020608488.1	protein mago nashi homolog [Orbicella faveolata]	95.9	4.09e-98	Mago nashi protein	Mago_nashi
CP00000413	79.8332	XP_015760375.1	PREDICTED: myosin-2 essential light chain-like [Acropora digitifera]	81.5	3.31e-79	EF-hand domain	EF-hand_1,EF-hand_6,EF-hand_7,EF-hand_8
CP00000414	83.8466	XP_029200416.2	uncharacterized protein LOC114965032 [Acropora millepora]	97.2	1e-98
CP00000415	93.5773	XP_029198840.2	elongation factor 1-gamma-A-like [Acropora millepora]	100	4.98e-102	Translation elongation factor EF1B, gamma chain, conserved	EF1G,GST_C,GST_N
CP00000416	86.0071	XP_044183157.1	40S ribosomal protein S15-like [Acropora millepora]	100	6.79e-97	Ribosomal protein S19/S15	Ribosomal_S19
CP00000417	95.3493	XP_027053230.1	uncharacterized protein LOC113680395 [Pocillopora damicornis]	99.3	2.19e-107
CP00000418	85.5402	XP_027045938.1	uncharacterized protein LOC113673710 [Pocillopora damicornis]	95.9	1.17e-102	Carbohydrate-binding WSC	ADAM_spacer1,Ig_3,Kunitz_BPTI,PLAC,TSP_1
CP00000419	88.3639	XP_027046550.1	myosin-2 essential light chain-like [Pocillopora damicornis]	100	1.22e-95	EF-hand domain	EF-hand_1,EF-hand_6,EF-hand_7,EF-hand_8
CP00000420	90.0888	XP_029188251.1	myosin-2 essential light chain-like [Acropora millepora]	89.8	5.74e-85	EF-hand domain	EF-hand_1,EF-hand_6,EF-hand_7,EF-hand_8
CP00000421	78.3763	XP_029186280.1	ly6/PLAUR domain-containing protein 6-like [Acropora millepora]	94.6	1.36e-92		UPAR_LY6
CP00000422	86.6221	XP_015761493.1	PREDICTED: myosin-2 essential light chain-like [Acropora digitifera]	99.3	2.45e-95	EF-hand domain	EF-hand_1,EF-hand_6,EF-hand_7,EF-hand_8
CP00000423	86.4911	XP_015754675.1	PREDICTED: universal stress protein Slr1101-like [Acropora digitifera]	100	1.6e-100	UspA	Usp
CP00000424	68.8029	XP_029200966.1	uncharacterized protein LOC114965449 [Acropora millepora]	99.3	4.77e-102
CP00000425	84.4814	XP_015764672.1	PREDICTED: calmodulin-beta-like [Acropora digitifera]	100	3.2e-30	EF-hand domain	EF-hand_1,EF-hand_5
CP00000426	89.4076	XP_029188251.1	myosin-2 essential light chain-like [Acropora millepora]	100	4.95e-95	EF-hand domain	EF-hand_1,EF-hand_6,EF-hand_7,EF-hand_8
CP00000427	85.1924	XP_029203814.2	RING finger protein nhl-1-like [Acropora millepora]	82.1	5.24e-23	NHL repeat	Filamin,NHL,zf-B_box
CP00000428	59.938	XP_027039743.1	selenoprotein BthD-like [Pocillopora damicornis]	98	5.96e-60
CP00000429	87.8309	XP_027046603.1	myosin-2 essential light chain-like [Pocillopora damicornis]	99.3	9.23e-96	EF-hand domain	EF-hand_1,EF-hand_6,EF-hand_7,EF-hand_8
CP00000430	88.9511	XP_022799298.1	hemicentin-2-like [Stylophora pistillata]	63.5	2.71e-43
CP00000431	79.4179	XP_027047748.1	prefoldin subunit 2-like [Pocillopora damicornis]	100	3.76e-95	Prefoldin beta-like	Prefoldin_2
CP00000432	94.4479	XP_027047246.1	60S ribosomal protein L27a-like [Pocillopora damicornis]	100	3.19e-87	Ribosomal protein L18e/L15P	Ribosomal_L27A
CP00000433	77.5023	XP_027044125.1	eukaryotic translation initiation factor 1A, Y-chromosomal-like [Pocillopora damicornis]	100	4.73e-89	RNA-binding domain, S1, IF1 type	eIF-1a
CP00000434	94.4098	XP_027047246.1	60S ribosomal protein L27a-like [Pocillopora damicornis]	87.8	1.37e-72	Ribosomal protein L18e/L15P	Ribosomal_L27A
CP00000435	95.5149	XP_029201078.1	retinal rod rhodopsin-sensitive cGMP 3',5'-cyclic phosphodiesterase subunit delta isoform X1 [Acropora millepora]	100	8.89e-103	GMP phosphodiesterase, delta subunit	GMP_PDE_delta
CP00000436	82.677	RMX39957.1	hypothetical protein pdam_00021268 [Pocillopora damicornis]	98.2	1.26e-73
CP00000437	83.747	XP_027037752.1	uncharacterized protein LOC113666189 [Pocillopora damicornis]	95.3	1.79e-107	Phospholipase A2, prokaryotic/fungal
CP00000438	87.7672	XP_027048540.1	allograft inflammatory factor 1-like [Pocillopora damicornis]	98	9.55e-94	EF-hand domain	EF-hand_7
CP00000439	89.9474	XP_027046616.1	uncharacterized protein LOC113674337 [Pocillopora damicornis]	95	3.61e-83		VWA
CP00000440	78.3924	XP_027046711.1	cofilin/actin-depolymerizing factor homolog [Pocillopora damicornis]	97.3	7.58e-100	Actin-depolymerising factor homology domain	Cofilin_ADF
CP00000441	88.1942	XP_015755194.1	PREDICTED: allograft inflammatory factor 1-like [Acropora digitifera]	89.9	2.42e-87	EF-hand domain	EF-hand_7
CP00000442	82.3358	XP_020613088.1	calmodulin-like [Orbicella faveolata]	77.9	1.04e-72	EF-hand domain	EF-hand_1,EF-hand_5,EF-hand_6,EF-hand_8
CP00000443	83.4759	XP_001638581.1	calmodulin isoform X2 [Nematostella vectensis]	100	7.4e-66	EF-hand domain	EF-hand_1
CP00000444	83.4421	XP_015764671.1	PREDICTED: calmodulin [Acropora digitifera]	100	1e-63	EF-hand domain	EF-hand_1
CP00000445	88.3017	XP_029179359.1	allograft inflammatory factor 1-like [Acropora millepora]	100	3.47e-96	EF-hand domain	EF-hand_7
CP00000446	90.8902	XP_029201175.1	plasminogen receptor (KT)-like [Acropora millepora]	100	2.34e-94	Protein of unknown function DUF2368	DUF2368
CP00000447	91.0918	XP_027054374.1	uncharacterized protein LOC113681484 [Pocillopora damicornis]	99.3	4.21e-102	UspA	Usp
CP00000448	90.5886	XP_027045513.1	myosin-2 essential light chain-like [Pocillopora damicornis]	100	2.01e-100	EF-hand domain	EF-hand_1,EF-hand_6,EF-hand_7,EF-hand_8
CP00000449	92.3739	RMX44792.1	hypothetical protein pdam_00016363 [Pocillopora damicornis]	98	1.86e-101	Protein kinase domain	Pkinase
CP00000450	78.1477	XP_022802092.1	cytochrome c oxidase subunit 5B, mitochondrial-like [Stylophora pistillata]	97.3	1.72e-101	Cytochrome c oxidase, subunit Vb	COX5B
CP00000451	91.2845	XP_027054585.1	actin-related protein 2/3 complex subunit 5-A-like [Pocillopora damicornis]	99.3	3.59e-94	Actin-related protein 2/3 complex subunit 5	P16-Arc
CP00000452	92.9246	XP_027049542.1	peptidyl-prolyl cis-trans isomerase NIMA-interacting 1-like [Pocillopora damicornis]	99.3	9.94e-101	Peptidyl-prolyl cis-trans isomerase, PpiC-type; WW domain	Rotamase,WW
CP00000453	81.5232	XP_027041693.1	microsomal glutathione S-transferase 1-like isoform X2 [Pocillopora damicornis]	98.7	5.99e-102	Membrane-associated, eicosanoid/glutathione metabolism (MAPEG) protein	MAPEG
CP00000454	74.6126	XP_022789464.1	calmodulin-like [Stylophora pistillata]	97.3	4.82e-41	EF-hand domain	EF-hand_1,EF-hand_5,EF-hand_6,EF-hand_7,EF-hand_8
CP00000455	76.6406	XP_027042330.1	calcium-regulated heat-stable protein 1-like [Pocillopora damicornis]	99.3	8.85e-104	Cold-shock protein, DNA-binding	CSD
CP00000456	95.4801	XP_027051331.1	retinal rod rhodopsin-sensitive cGMP 3',5'-cyclic phosphodiesterase subunit delta-like [Pocillopora damicornis]	100	7.57e-105	GMP phosphodiesterase, delta subunit	GMP_PDE_delta
CP00000457	78.2468	XP_029195153.1	calmodulin-beta-like [Acropora millepora]	89.6	7.61e-25	EF-hand domain	EF-hand_1
CP00000458	90.5575	XP_029189463.2	myosin-2 essential light chain-like [Acropora millepora]	83.1	2.72e-89		EF-hand_1,EF-hand_6,EF-hand_7,EF-hand_8
CP00000459	88.1931	XP_020614585.1	40S ribosomal protein S19-like [Orbicella faveolata]	82.5	3.51e-79	Ribosomal protein S19e	Ribosomal_S19e
CP00000460	91.3719	XP_029180139.2	LOW QUALITY PROTEIN: actin-related protein 2/3 complex subunit 5-C-like [Acropora millepora]	89.3	7.17e-85	Actin-related protein 2/3 complex subunit 5	P16-Arc
CP00000461	81.9965	XP_029195599.2	cofilin-like [Acropora millepora]	25.4	7.85e-18	Actin-depolymerising factor homology domain	Cofilin_ADF
CP00000462	90.9945	XP_029179342.1	NPC intracellular cholesterol transporter 2-like [Acropora millepora]	57.2	6.84e-56	MD-2-related lipid-recognition domain	E1_DerP2_DerF2
CP00000463	87.4294	XP_015760373.1	PREDICTED: myosin-2 essential light chain-like isoform X1 [Acropora digitifera]	95.3	1.78e-94	EF-hand domain	EF-hand_1,EF-hand_6,EF-hand_7,EF-hand_8
CP00000464	90.7191	XP_029180139.2	LOW QUALITY PROTEIN: actin-related protein 2/3 complex subunit 5-C-like [Acropora millepora]	98.7	2.53e-94	Actin-related protein 2/3 complex subunit 5	P16-Arc
CP00000465	91.0658	XP_029195541.2	peptidyl-prolyl cis-trans isomerase NIMA-interacting 1-like [Acropora millepora]	100	2.97e-102	Peptidyl-prolyl cis-trans isomerase, PpiC-type; WW domain	Rotamase,WW
CP00000466	89.5285	XP_029202668.1	myosin-2 essential light chain-like [Acropora millepora]	100	9.94e-101	EF-hand domain	EF-hand_1,EF-hand_6,EF-hand_7,EF-hand_8
CP00000467	74.1583	XP_015770832.1	PREDICTED: calmodulin-like [Acropora digitifera]	100	4.08e-47	EF-hand domain	EF-hand_1,EF-hand_5,EF-hand_6,EF-hand_7,EF-hand_8
CP00000468	86.2521	XP_029212882.2	oligosaccharyltransferase complex subunit OSTC-like [Acropora millepora]	99.3	2.44e-101	Oligosaccharyl transferase complex, subunit OST3/OST6	OST3_OST6
CP00000469	87.8091	XP_015778859.1	PREDICTED: universal stress protein Slr1101-like [Acropora digitifera]	86.2	3.26e-86	UspA	Usp
CP00000470	74.8653	XP_015770832.1	PREDICTED: calmodulin-like [Acropora digitifera]	95.3	2.55e-43	EF-hand domain	EF-hand_1,EF-hand_5,EF-hand_6,EF-hand_7,EF-hand_8
CP00000471	90.5222	XP_029202668.1	myosin-2 essential light chain-like [Acropora millepora]	91.3	5.96e-93	EF-hand domain	EF-hand_1,EF-hand_6,EF-hand_7,EF-hand_8
CP00000472	93.8128	XP_027048287.1	40S ribosomal protein S13 [Pocillopora damicornis]	100	7.55e-101	Ribosomal protein S15; Ribosomal protein S13/S15, N-terminal	Ribosomal_S13_N,Ribosomal_S15
CP00000473	76.3408	XP_027050654.1	14-3-3 protein homolog 2-like [Pocillopora damicornis]	98.4	4.9e-71	14-3-3 domain	2014-03-03
CP00000474	84.5493	XP_027043242.1	39S ribosomal protein L11, mitochondrial-like [Pocillopora damicornis]	100	5.53e-103	Ribosomal protein L11, C-terminal; Ribosomal protein L11, N-terminal	Ribosomal_L11,Ribosomal_L11_N
CP00000475	59.2592	XP_027036063.1	39S ribosomal protein L12, mitochondrial-like [Pocillopora damicornis]	76.4	1.38e-88	Ribosomal protein L7/L12, oligomerisation; Ribosomal protein L7/L12, C-terminal	Ribosomal_L12,Ribosomal_L12_N
CP00000476	92.2118	XP_020620835.1	tauropine dehydrogenase-like [Orbicella faveolata]	85.6	5.33e-75	Opine dehydrogenase	Octopine_DH
CP00000477	84.3341	XP_029195713.2	microsomal glutathione S-transferase 1-like [Acropora millepora]	78.8	3.92e-78	Membrane-associated, eicosanoid/glutathione metabolism (MAPEG) protein	MAPEG
CP00000478	94.9512	XP_029193212.1	bis(5'-nucleosyl)-tetraphosphatase [asymmetrical]-like [Acropora millepora]	100	8.17e-105	NUDIX hydrolase domain	NUDIX
CP00000479	70.2468	XP_029210106.1	sarcoplasmic reticulum histidine-rich calcium-binding protein-like [Acropora millepora]	100	5.57e-78		Hist_rich_Ca-bd
CP00000480	93.8166	XP_029207176.1	40S ribosomal protein S13 [Acropora millepora]	100	2.63e-101	Ribosomal protein S15; Ribosomal protein S13/S15, N-terminal	Ribosomal_S13_N,Ribosomal_S15
CP00000481	93.2104	XP_029191539.1	bis(5'-adenosyl)-triphosphatase-like [Acropora millepora]	100	4.05e-100	Histidine triad (HIT) protein	HIT
CP00000482	85.8583	XP_029195713.2	microsomal glutathione S-transferase 1-like [Acropora millepora]	98.7	6.21e-100	Membrane-associated, eicosanoid/glutathione metabolism (MAPEG) protein	MAPEG
CP00000483	63.0295	XP_029203944.1	uncharacterized protein LOC114968000 [Acropora millepora]	99.3	1.65e-104
CP00000484	75.9679	XP_029195153.1	calmodulin-beta-like [Acropora millepora]	100	5.11e-31	EF-hand domain	EF-hand_1
CP00000485	83.1717	XP_027050459.1	CDGSH iron-sulfur domain-containing protein 2A-like [Pocillopora damicornis]	98.7	1.2e-102	Iron sulphur-containing domain, CDGSH-type; Iron sulphur domain-containing, mitoNEET, N-terminal	MitoNEET_N,zf-CDGSH
CP00000486	87.9859	XP_027048927.1	protein PBDC1-like [Pocillopora damicornis]	100	3.07e-105	Polysaccharide biosynthesis domain	Polysacc_synt_4
CP00000487	89.1918	XP_027036176.1	cholinesterase 1-like [Pocillopora damicornis]	94.7	4.35e-96	Carboxylesterase, type B	COesterase
CP00000488	94.5424	XP_027035751.1	ubiquitin-conjugating enzyme E2 N-like [Pocillopora damicornis]	100	3.07e-105	Ubiquitin-conjugating enzyme E2	UQ_con
CP00000489	88.3759	XP_027037835.1	myosin-2 essential light chain-like [Pocillopora damicornis]	100	6.2e-105	EF-hand domain	EF-hand_1,EF-hand_6,EF-hand_7,EF-hand_8
CP00000490	84.1519	XP_027039028.1	myosin-2 essential light chain-like [Pocillopora damicornis]	100	4.03e-101	EF-hand domain	EF-hand_1,EF-hand_7,EF-hand_8
CP00000491	97.378	RMX55634.1	hypothetical protein pdam_00001645 [Pocillopora damicornis]	99.3	5.3e-106	Nucleoside diphosphate kinase	NDK
CP00000492	88.7548	XP_027054787.1	40S ribosomal protein S14 [Pocillopora damicornis]	100	7.82e-99	Ribosomal protein S11	Ribosomal_S11
CP00000493	96.4439	RMX49437.1	hypothetical protein pdam_00013347 [Pocillopora damicornis]	95.1	1.55e-75	Tropomyosin	Tropomyosin
CP00000494	88.6236	XP_027054787.1	40S ribosomal protein S14 [Pocillopora damicornis]	96.1	1.52e-96	Ribosomal protein S11	Ribosomal_S11
CP00000495	96.0361	XP_015761055.1	PREDICTED: ubiquitin-conjugating enzyme E2 A [Acropora digitifera]	99.3	7.54e-106	Ubiquitin-conjugating enzyme E2	UQ_con
CP00000496	88.5349	XP_015778859.1	PREDICTED: universal stress protein Slr1101-like [Acropora digitifera]	98.7	4.03e-101	UspA	Usp
CP00000497	80.2249	XP_044163196.1	mitochondrial import receptor subunit TOM20 homolog [Acropora millepora]	97.9	6.2e-91	Protein import receptor MAS20	MAS20
CP00000498	79.3069	XP_029199198.2	cytochrome c oxidase subunit 5B, mitochondrial-like [Acropora millepora]	100	1.25e-104	Cytochrome c oxidase, subunit Vb	COX5B
CP00000499	79.1281	XP_029179839.1	ras-related protein Rab-38-like [Acropora millepora]	100	3.58e-101	Small GTPase superfamily	Ras
CP00000500	94.003	XP_015768017.1	PREDICTED: ubiquitin-conjugating enzyme E2 N-like [Acropora digitifera]	97.4	6.38e-103	Ubiquitin-conjugating enzyme E2	UQ_con
CP00000501	95.5888	XP_022807487.1	ubiquitin-conjugating enzyme E2 2-like [Stylophora pistillata]	92.2	1.4e-97	Ubiquitin-conjugating enzyme E2	UQ_con
CP00000502	65.2201	XP_027046914.1	uncharacterized protein LOC113674626 [Pocillopora damicornis]	92.8	2.35e-80	ShKT domain
CP00000503	88.1537	XP_027056829.1	40S ribosomal protein S18 [Pocillopora damicornis]	100	5.5e-104	Ribosomal protein S13	Ribosomal_S13
CP00000504	87.692	XP_029187453.2	optic atrophy 3 protein homolog [Acropora millepora]	90.6	7.48e-88	Optic atrophy 3-like	OPA3
CP00000505	87.9721	XP_027056829.1	40S ribosomal protein S18 [Pocillopora damicornis]	97.4	2.62e-102	Ribosomal protein S13	Ribosomal_S13
CP00000506	82.4871	XP_027056101.1	single-stranded DNA-binding protein, mitochondrial-like [Pocillopora damicornis]	99.4	3.18e-108	Primosome PriB/single-strand DNA-binding	SSB
CP00000507	78.4303	XP_027038748.1	biogenesis of lysosome-related organelles complex 1 subunit 2-like [Pocillopora damicornis]	85.2	1.6e-68	Biogenesis of lysosome-related organelles complex-1, subunit 2	BLOC1_2
CP00000508	97.7012	XP_027056267.1	superoxide dismutase [Cu-Zn]-like [Pocillopora damicornis]	100	2.33e-110	Superoxide dismutase, copper/zinc binding domain	Sod_Cu
CP00000509	84.6426	RMX46927.1	hypothetical protein pdam_00022107 [Pocillopora damicornis]	43.2	1.35e-35
CP00000510	97.8363	AHX00586.1	copper-zinc superoxide dismutase [Galaxea astreata]	81.4	5.57e-89	Superoxide dismutase, copper/zinc binding domain	Sod_Cu
CP00000511	88.1169	XP_029205255.1	myosin-2 essential light chain-like [Acropora millepora]	92.9	3.17e-99		EF-hand_1,EF-hand_7,EF-hand_8
CP00000512	93.1371	XP_015768017.1	PREDICTED: ubiquitin-conjugating enzyme E2 N-like [Acropora digitifera]	100	1.51e-106	Ubiquitin-conjugating enzyme E2	UQ_con
CP00000513	90.2113	XP_015774523.1	PREDICTED: ubiquitin-conjugating enzyme E2 L3-like [Acropora digitifera]	100	9.12e-108	Ubiquitin-conjugating enzyme E2	UQ_con
CP00000514	97.5831	XP_044173327.1	uncharacterized protein LOC122947029 [Acropora millepora]	100	5.28e-107	Anthrone oxygenase	DUF1772
CP00000515	85.5418	XP_044163033.1	uridine diphosphate glucose pyrophosphatase NUDT14-like [Acropora millepora]	83.1	2.5e-88		NUDIX
CP00000516	89.9492	XP_015774523.1	PREDICTED: ubiquitin-conjugating enzyme E2 L3-like [Acropora digitifera]	97.4	2.07e-104	Ubiquitin-conjugating enzyme E2	UQ_con
CP00000517	81.2965	XP_027035917.1	60S ribosomal protein L24-like [Pocillopora damicornis]	100	9.69e-90	Ribosomal protein L24e-related	Ribosomal_L24e
CP00000518	93.313	QNB92950.1	ribulose-1,5-bisphosphate carboxylase/oxygenase large subunit, partial [Cladocopium sp.]	99.3	4.7e-98	Ribulose bisphosphate carboxylase, large subunit, C-terminal; Ribulose bisphosphate carboxylase, large subunit, ferrodoxin-like N-terminal	RuBisCO_large,RuBisCO_large_N
CP00000519	96.1383	XP_027042784.1	isochorismatase domain-containing protein 1-like [Pocillopora damicornis]	97.4	3.08e-100	Isochorismatase-like	Isochorismatase
CP00000520	88.3383	XP_027037944.1	uncharacterized protein LOC113666363 [Pocillopora damicornis]	100	2.14e-107	UspA	Usp
CP00000521	89.4699	XP_027048320.1	prefoldin subunit 5-like [Pocillopora damicornis]	99.4	4.82e-95	Prefoldin alpha-like	Prefoldin
CP00000522	83.3989	XP_027050820.1	coiled-coil domain-containing protein 134-like [Pocillopora damicornis]	99.4	8.87e-97	Coiled-coil domain-containing protein 134	ERK-JNK_inhib
CP00000523	81.4691	XP_029195540.1	DNA polymerase epsilon subunit 3-like [Acropora millepora]	99.1	2.12e-66	Transcription factor CBF/NF-Y/archaeal histone domain	CBFD_NFYB_HMF
CP00000524	72.5339	XP_015759760.1	PREDICTED: uncharacterized HIT-like protein slr1234 [Acropora digitifera]	90.2	4.67e-83		HIT
CP00000525	97.6627	RMX49142.1	hypothetical protein pdam_00003888 [Pocillopora damicornis]	98.7	1.69e-109	Anthrone oxygenase	DUF1772
CP00000526	77.5622	XP_027047410.1	uncharacterized protein LOC113675076 [Pocillopora damicornis]	98	2.45e-101	Protease inhibitor I35 (TIMP)	TIMP
CP00000527	88.6177	XP_027045377.1	NPC intracellular cholesterol transporter 2-like [Pocillopora damicornis]	98.1	7.74e-106	MD-2-related lipid-recognition domain	E1_DerP2_DerF2
CP00000528	88.3161	XP_027035613.1	eukaryotic translation initiation factor 5A-1-like [Pocillopora damicornis]	100	4.85e-109	Translation elongation factor, IF5A C-terminal	eIF-5a
CP00000529	95.2435	XP_015756699.1	PREDICTED: AP-1 complex subunit sigma-2-like isoform X4 [Acropora digitifera]	98.7	3.54e-102	AP complex, mu/sigma subunit	Clat_adaptor_s
CP00000530	86.7292	XP_015774173.1	PREDICTED: uncharacterized protein LOC107352348 [Acropora digitifera]	98.1	8.06e-108
CP00000531	76.6345	XP_029185099.1	calcium-regulated heat-stable protein 1-like [Acropora millepora]	100	8.2e-107	Cold-shock protein, DNA-binding	CSD
CP00000532	96.629	XP_015752261.1	PREDICTED: 7,8-dihydro-8-oxoguanine triphosphatase-like [Acropora digitifera]	100	1.24e-111	NUDIX hydrolase domain	NUDIX
CP00000533	88.4224	XP_029196639.2	eukaryotic translation initiation factor 5A-1-like [Acropora millepora]	100	7.17e-111	Translation elongation factor, IF5A C-terminal	eIF-5a
CP00000534	90.0331	XP_020618174.1	trafficking protein particle complex subunit 6B-like [Orbicella faveolata]	94.9	2.59e-104	Transport protein particle (TRAPP) component	TRAPP
CP00000535	86.1843	XP_029198392.1	protein PBDC1-like isoform X2 [Acropora millepora]	89.5	5.33e-96	Polysaccharide biosynthesis domain	Polysacc_synt_4
CP00000536	85.7968	XP_027058988.1	60S ribosomal protein L23a-like [Pocillopora damicornis]	99.4	1.05e-99	Ribosomal protein L23/L25, N-terminal; Ribosomal protein L25/L23	Ribosomal_L23,Ribosomal_L23eN
CP00000537	87.805	XP_027057281.1	40S ribosomal protein S11-like [Pocillopora damicornis]	100	5.03e-107	Ribosomal protein S17/S11; 40S ribosomal protein S11, N-terminal	Ribosomal_S17,Ribosomal_S17_N
CP00000538	67.9793	XP_027043527.1	ragulator complex protein LAMTOR2-like [Pocillopora damicornis]	100	4.38e-62	Roadblock/LAMTOR2 domain	Robl_LC7
CP00000539	62.3727	XP_027044064.1	SH3 domain-binding glutamic acid-rich-like protein 3 [Pocillopora damicornis]	94	1.74e-31	SH3-binding, glutamic acid-rich protein	SH3BGR
CP00000540	86.1564	PFX34536.1	Iron-sulfur cluster assembly enzyme ISCU, mitochondrial [Stylophora pistillata]	89.9	2.04e-92	NIF system FeS cluster assembly, NifU, N-terminal	NifU_N
CP00000541	91.2259	XP_020627738.1	tumor necrosis factor ligand superfamily member 10-like [Orbicella faveolata]	59.5	2.75e-58	Tumour necrosis factor domain	TNF
CP00000542	75.9641	XP_027043228.1	transcription factor BTF3 homolog 4-like [Pocillopora damicornis]	77.4	1.49e-76	Nascent polypeptide-associated complex NAC domain	NAC
CP00000543	89.3235	XP_029211042.1	2-iminobutanoate/2-iminopropanoate deaminase-like [Acropora millepora]	94.9	2.97e-84	YjgF/YER057c/UK114 family	Ribonuc_L-PSP
CP00000544	86.9389	XP_029198763.1	ATP synthase subunit d, mitochondrial-like [Acropora millepora]	89.2	5.37e-93		Mt_ATP-synt_D
CP00000545	86.7741	XP_029184223.2	universal stress protein Slr1101-like [Acropora millepora]	99.4	2.22e-110	UspA	Usp
CP00000546	89.6816	XP_029182750.1	cofilin-like [Acropora millepora]	100	2.22e-110	Actin-depolymerising factor homology domain	Cofilin_ADF
CP00000547	86.7213	XP_044170384.1	coiled-coil domain-containing protein 134-like [Acropora millepora]	100	6.7e-104	Coiled-coil domain-containing protein 134	ERK-JNK_inhib
CP00000548	87.003	XP_029198763.1	ATP synthase subunit d, mitochondrial-like [Acropora millepora]	100	7.15e-107		Mt_ATP-synt_D
CP00000549	63.6201	XP_015776442.1	PREDICTED: glycine-rich RNA-binding protein 2-like [Acropora digitifera]	98.7	6.04e-67	RNA recognition motif domain	RRM_1
CP00000550	69.0975	XP_027053585.1	cytoplasmic protein NCK1-like [Pocillopora damicornis]	100	7.08e-37	SH3 domain	SH2,SH3_1,SH3_9
CP00000551	81.1983	XP_027041121.1	calmodulin-like [Pocillopora damicornis]	99.4	4.64e-108	EF-hand domain	EF-hand_1,EF-hand_5,EF-hand_6,EF-hand_7,RCC1,RCC1_2
CP00000552	85.7632	XP_020624538.1	uncharacterized protein LOC110062003 isoform X2 [Orbicella faveolata]	45.6	8.65e-30	Tumour necrosis factor domain	TNF
CP00000553	68.0842	CAD7203221.1	unnamed protein product [Timema douglasi]	98.2	1.15e-70	Small GTPase superfamily	Ras
CP00000554	96.1531	XP_029190984.1	SUMO-conjugating enzyme UBC9 [Acropora millepora]	97.5	9.03e-115	Ubiquitin-conjugating enzyme E2	UQ_con
CP00000555	86.8487	XP_020613074.1	uncharacterized protein LOC110051379 [Orbicella faveolata]	62.1	1.5e-60	UspA	Usp
CP00000556	94.3976	XP_020604915.1	uncharacterized protein LOC110043756 [Orbicella faveolata]	81.4	7.53e-92		VWA
CP00000557	88.8853	XP_027046059.1	peptidyl-tRNA hydrolase 2, mitochondrial-like [Pocillopora damicornis]	98.8	1.28e-110	Peptidyl-tRNA hydrolase, PTH2	PTH2
CP00000558	62.5002	XP_027037585.1	glycine-rich RNA-binding protein 2-like [Pocillopora damicornis]	82.5	1.17e-60	RNA recognition motif domain	RRM_1
CP00000559	63.2574	XP_015776442.1	PREDICTED: glycine-rich RNA-binding protein 2-like [Acropora digitifera]	82.6	2.71e-42	RNA recognition motif domain	RRM_1
CP00000560	94.4298	XP_015761410.1	PREDICTED: low molecular weight phosphotyrosine protein phosphatase-like [Acropora digitifera]	85.4	5.63e-93	Phosphotyrosine protein phosphatase I superfamily	LMWPc,PTH2
CP00000561	91.5809	XP_044164329.1	guanylate kinase-like [Acropora millepora]	98.1	5.2e-107	Guanylate kinase/L-type calcium channel beta subunit	Guanylate_kin
CP00000562	93.1989	XP_044163505.1	ATP synthase subunit s, mitochondrial-like isoform X3 [Acropora millepora]	98.1	1.02e-94
CP00000563	78.468	XP_027050214.1	H/ACA ribonucleoprotein complex subunit 2-like protein [Pocillopora damicornis]	100	7.08e-104	Ribosomal protein L7Ae/L30e/S12e/Gadd45	Ribosomal_L7Ae
CP00000564	93.8993	XP_027050831.1	60S ribosomal protein L21-like [Pocillopora damicornis]	100	1.61e-109	Ribosomal protein L21e	Ribosomal_L21e
CP00000565	85.8519	XP_027053169.1	ATP synthase subunit d, mitochondrial-like [Pocillopora damicornis]	98.8	1.01e-112		Mt_ATP-synt_D
CP00000566	78.8255	XP_027039250.1	nucleobindin-2-like [Pocillopora damicornis]	99.4	1.18e-101		EF-hand_7
CP00000567	71.8081	XP_015749649.1	PREDICTED: cystatin-A-like [Acropora digitifera]	42.9	1.06e-13		Cystatin
CP00000568	89.9601	XP_029188797.2	acyl-coenzyme A thioesterase 13-like [Acropora millepora]	74.5	1.44e-69	Thioesterase domain	4HBT
CP00000569	96.7837	XP_029209976.1	UPF0587 protein v1g245604-like [Acropora millepora]	99.4	2.21e-116	Protein of unknown function DUF866, eukaryotic	DUF866
CP00000570	55.7199	XP_044171883.1	uncharacterized protein LOC122956288 [Acropora millepora]	79.4	1.2e-47
CP00000571	89.6471	XP_029193729.1	uncharacterized protein LOC114959749 [Acropora millepora]	76.5	3.16e-89		DUF1499
CP00000572	70.4902	XP_015770792.1	PREDICTED: calmodulin-like [Acropora digitifera]	74.6	3.57e-24	EF-hand domain	EF-hand_1
CP00000573	94.3825	XP_027050831.1	60S ribosomal protein L21-like [Pocillopora damicornis]	79.5	9.78e-86	Ribosomal protein L21e	Ribosomal_L21e
CP00000574	87.4834	XP_027049399.1	ATP synthase subunit delta, mitochondrial-like [Pocillopora damicornis]	100	1.13e-105	ATP synthase, F1 complex, delta/epsilon subunit, N-terminal	ATP-synt_DE_N
CP00000575	62.3302	XP_027054215.1	uncharacterized protein LOC113681323 [Pocillopora damicornis]	98.8	1.01e-117
CP00000576	85.563	XP_027040274.1	xaa-Pro aminopeptidase 1-like [Pocillopora damicornis]	75.1	1.1e-74	Creatinase, N-terminal	Creatinase_N,Creatinase_N_2,Peptidase_M24,Peptidase_M24_C
CP00000577	81.0403	XP_029182911.2	ganglioside GM2 activator-like [Acropora millepora]	56.7	1.58e-60	MD-2-related lipid-recognition domain	E1_DerP2_DerF2
CP00000578	73.4919	XP_015767238.1	PREDICTED: calcium/calmodulin-dependent protein kinase type IV-like [Acropora digitifera]	73.7	5.33e-59	Protein kinase domain	Pkinase
CP00000579	77.3901	XP_029206015.2	uncharacterized protein LOC114969844 [Acropora millepora]	68.9	1.67e-73
CP00000580	89.9596	XP_029193729.1	uncharacterized protein LOC114959749 [Acropora millepora]	100	2.12e-119		DUF1499
CP00000581	82.4469	XP_029197712.2	uncharacterized protein LOC114962832 [Acropora millepora]	98.1	7.63e-104
CP00000582	83.1958	XP_015754560.1	PREDICTED: thioredoxin, mitochondrial-like isoform X2 [Acropora digitifera]	99.3	1.6e-98	Thioredoxin domain	Thioredoxin
CP00000583	75.4791	XP_029198880.2	probable steroid-binding protein 3 [Acropora millepora]	70.2	8.01e-73	Cytochrome b5-like heme/steroid binding domain	Cyt-b5
CP00000584	85.8241	XP_020611604.1	40S ribosomal protein S23 [Orbicella faveolata]	98.6	9.29e-94	Ribosomal protein S12/S23	Ribosom_S12_S23
CP00000585	84.0896	XP_027057649.1	uncharacterized protein LOC113684469 [Pocillopora damicornis]	100	7.05e-105
CP00000586	93.6874	XP_029182347.2	peptidyl-prolyl cis-trans isomerase-like 1 [Acropora millepora]	94.9	1.33e-111	Cyclophilin-type peptidyl-prolyl cis-trans isomerase domain	Pro_isomerase
CP00000587	89.1067	XP_022804212.1	probable deoxyuridine 5'-triphosphate nucleotidohydrolase [Stylophora pistillata]	83.4	2.33e-89	Deoxyuridine triphosphate nucleotidohydrolase/Deoxycytidine triphosphate deaminase	dUTPase
CP00000588	83.2272	XP_029189783.1	calmodulin-like [Acropora millepora]	100	1.47e-97	EF-hand domain	EF-hand_1,EF-hand_5,EF-hand_6,EF-hand_7,RCC1,RCC1_2
CP00000589	87.7739	XP_044177122.1	NPC intracellular cholesterol transporter 2 homolog a-like [Acropora millepora]	72.4	8.13e-79	MD-2-related lipid-recognition domain	E1_DerP2_DerF2
CP00000590	82.0058	XP_027054929.1	UPF0687 protein C20orf27 homolog [Pocillopora damicornis]	99.4	2.77e-116	Uncharacterised protein family UPF0687	DUF4517
CP00000591	77.382	XP_001638352.1	histone H2A.V [Nematostella vectensis]	100	8.85e-80	Histone H2A/H2B/H3; Histone H2A, C-terminal domain	Histone,Histone_H2A_C
CP00000592	94.4811	XP_027052308.1	CB1 cannabinoid receptor-interacting protein 1-like [Pocillopora damicornis]	99.4	1.54e-113	CB1 cannabinoid receptor-interacting protein 1	CNRIP1
CP00000593	76.403	XP_027042228.1	40S ribosomal protein S10-like [Pocillopora damicornis]	99.4	2.56e-112	Plectin/S10, N-terminal	S10_plectin
CP00000594	94.5351	XP_015771435.1	PREDICTED: CB1 cannabinoid receptor-interacting protein 1-like [Acropora digitifera]	79.9	2.39e-90	CB1 cannabinoid receptor-interacting protein 1	CNRIP1
CP00000595	74.5019	XP_029189783.1	calmodulin-like [Acropora millepora]	71.8	1.71e-78	EF-hand domain	EF-hand_7
CP00000596	97.8703	XP_003388555.1	PREDICTED: peptidyl-prolyl cis-trans isomerase-like [Amphimedon queenslandica]	86	5.99e-102	Cyclophilin-type peptidyl-prolyl cis-trans isomerase domain	Pro_isomerase
CP00000597	88.9598	XP_027049130.1	collagen triple helix repeat-containing protein 1-like [Pocillopora damicornis]	58.4	1e-58		Collagen
CP00000598	58.9823	XP_015766132.1	PREDICTED: uncharacterized protein LOC107344963 [Acropora digitifera]	71.4	8.94e-85		Calpain_III,MIT,Peptidase_C2
CP00000599	97.2199	XP_029199869.1	uncharacterized protein LOC114964664 [Acropora millepora]	87.2	6.51e-106	Cupin domain of unknown function DUF985	Cupin_5
CP00000600	88.5862	XP_029195607.1	uncharacterized protein LOC114961172 [Acropora millepora]	99.4	6.05e-129
CP00000601	93.858	XP_029201963.1	CB1 cannabinoid receptor-interacting protein 1-like [Acropora millepora]	100	3.92e-114	CB1 cannabinoid receptor-interacting protein 1	CNRIP1
CP00000602	97.9852	XP_044181521.1	peptidyl-prolyl cis-trans isomerase-like [Acropora millepora]	100	1.95e-116	Cyclophilin-type peptidyl-prolyl cis-trans isomerase domain	Pro_isomerase
CP00000603	67.397	XP_044177791.1	collagen alpha-2(IX) chain-like isoform X4 [Acropora millepora]	100	2.42e-12	Collagen triple helix repeat
CP00000604	97.959	XP_027052465.1	peptidyl-prolyl cis-trans isomerase-like [Pocillopora damicornis]	97	6.78e-113	Cyclophilin-type peptidyl-prolyl cis-trans isomerase domain	Pro_isomerase
CP00000605	61.3145	RMX51180.1	hypothetical protein pdam_00004120 [Pocillopora damicornis]	87.3	2.82e-47	RNA recognition motif domain	RRM_1
CP00000606	97.8734	XP_027060406.1	peptidyl-prolyl cis-trans isomerase A-like [Pocillopora damicornis]	97.6	1.17e-113	Cyclophilin-type peptidyl-prolyl cis-trans isomerase domain	Pro_isomerase
CP00000607	92.3122	XP_044165742.1	uncharacterized protein LOC114963329 isoform X2 [Acropora millepora]	78	1.45e-74	Coagulation factor 5/8 C-terminal domain
CP00000608	84.973	XP_029212363.2	uncharacterized protein LOC114976133 [Acropora millepora]	64.6	1.68e-45
CP00000609	81.5531	XP_029205252.2	calmodulin-like protein 1 [Acropora millepora]	86.6	7.75e-30	EF-hand domain	EF-hand_1,EF-hand_5,EF-hand_6,EF-hand_7
CP00000610	75.909	XP_015771233.1	PREDICTED: ragulator complex protein LAMTOR1-like [Acropora digitifera]	85.9	2.83e-91	LAMTOR1/MEH1	LAMTOR
CP00000611	81.4082	XP_015759502.1	PREDICTED: UPF0687 protein C20orf27 homolog [Acropora digitifera]	86.2	1.1e-98	Uncharacterised protein family UPF0687	DUF4517
CP00000612	83.5031	XP_029207811.1	nuclear cap-binding protein subunit 2-like isoform X2 [Acropora millepora]	99.3	4.17e-101	RNA recognition motif domain	RRM_1
CP00000613	45.7238	XP_044176769.1	uncharacterized protein LOC122959505 [Acropora millepora]	95.7	3.48e-107
CP00000614	86.6875	XP_029195831.2	ATP synthase subunit delta, mitochondrial-like [Acropora millepora]	100	4.06e-105	ATP synthase, F1 complex, delta/epsilon subunit, N-terminal	ATP-synt_DE_N
CP00000615	77.1201	XP_029195021.1	calmodulin-like protein 12 [Acropora millepora]	93.9	5.28e-97	EF-hand domain	EF-hand_1
CP00000616	82.524	XP_029200803.2	translocator protein-like [Acropora millepora]	91.5	2.27e-118	TspO/MBR-related protein	TspO_MBR
CP00000617	84.0966	RMX53144.1	hypothetical protein pdam_00021684 [Pocillopora damicornis]	47.3	3.55e-33
CP00000618	95.4977	XP_027060597.1	uncharacterized protein LOC113687088 [Pocillopora damicornis]	96.4	6.5e-118		AAA_15,Big_2,Exo_endo_phos,F5_F8_type_C,FIVAR
CP00000619	93.9942	XP_027051867.1	ubiquitin-conjugating enzyme E2 G2 [Pocillopora damicornis]	100	3.23e-116	Ubiquitin-conjugating enzyme E2	UQ_con
CP00000620	91.033	XP_027049357.1	ubiquitin-conjugating enzyme E2 K-like [Pocillopora damicornis]	98.2	2.61e-111	Ubiquitin-conjugating enzyme E2	UBA,UQ_con
CP00000621	96.8063	XP_027059614.1	prolyl-tRNA synthetase associated domain-containing protein 1-like [Pocillopora damicornis]	100	3.92e-117	YbaK/aminoacyl-tRNA synthetase-associated domain	tRNA_edit
CP00000622	36.9683	XP_022786242.1	uncharacterized skeletal organic matrix protein 5-like [Stylophora pistillata]	83.3	6.14e-30
CP00000623	71.1672	XP_015761200.1	PREDICTED: 60S ribosomal protein L12-like [Acropora digitifera]	97.6	2.75e-108	Ribosomal protein L11, C-terminal; Ribosomal protein L11, N-terminal	Ribosomal_L11,Ribosomal_L11_N
CP00000624	81.4227	XP_029213309.2	uncharacterized protein LOC114976925 [Acropora millepora]	83.1	2.5e-102
CP00000625	89.7213	XP_029194867.1	perlucin-like protein [Acropora millepora]	99.4	5.58e-126	C-type lectin-like	F5_F8_type_C,Laminin_G_3,Lectin_C,Methyltransf_FA,PAN_1,SEA
CP00000626	75.8901	XP_015776365.1	PREDICTED: 40S ribosomal protein S10-like [Acropora digitifera]	98.8	4.72e-107	Plectin/S10, N-terminal	S10_plectin
CP00000627	50.9451	XP_015769731.1	PREDICTED: uncharacterized protein LOC107348222 [Acropora digitifera]	68	7.46e-42
CP00000628	86.4372	XP_027053719.1	uncharacterized protein LOC113680870 [Pocillopora damicornis]	99.4	1.08e-119	UspA	Usp
CP00000629	73.2359	XP_027054501.1	40S ribosomal protein S17-like [Pocillopora damicornis]	100	3.3e-90	Ribosomal protein S17e	Ribosomal_S17e
CP00000630	87.5364	XP_027045367.1	NPC intracellular cholesterol transporter 2-like [Pocillopora damicornis]	95.8	2.17e-110	MD-2-related lipid-recognition domain	E1_DerP2_DerF2
CP00000631	87.452	XP_027043845.1	sorting nexin-3-like [Pocillopora damicornis]	100	3.62e-118	Phox homologous domain	PX
CP00000632	52.608	XP_027035643.1	LOW QUALITY PROTEIN: prostamide/prostaglandin F synthase-like [Pocillopora damicornis]	90.5	7.7e-42		AhpC-TSA_2
CP00000633	96.9744	XP_027040952.1	triosephosphate isomerase-like [Pocillopora damicornis]	99.4	3.31e-114	Triosephosphate isomerase	TIM
CP00000634	89.102	XP_027060476.1	thioredoxin domain-containing protein 12-like [Pocillopora damicornis]	78.8	3.14e-83		Thioredoxin_7
CP00000635	86.5102	XP_015752484.1	PREDICTED: sorting nexin-3-like [Acropora digitifera]	95.2	1.36e-113	Phox homologous domain	PX
CP00000636	95.9006	XP_029206670.2	LOW QUALITY PROTEIN: UPF0462 protein C4orf33 homolog [Acropora millepora]	81.9	1.86e-97
CP00000637	85.8344	XP_029184214.1	universal stress protein A-like protein [Acropora millepora]	100	2.65e-120	UspA	Usp
CP00000638	91.8901	XP_029204179.2	protein D3-like [Acropora millepora]	100	1.66e-123	Phosphatidylethanolamine-binding protein	PBP
CP00000639	88.466	XP_029194071.1	uncharacterized protein LOC114960015 [Acropora millepora]	100	1.59e-112		S6OS1
CP00000640	86.3404	XP_029187181.1	uncharacterized protein LOC114954711 [Acropora millepora]	100	1.59e-112
CP00000641	84.8443	XP_020615520.1	centrin-3-like [Orbicella faveolata]	100	4.05e-111	EF-hand domain	EF-hand_1,EF-hand_5,EF-hand_7,EF-hand_8
CP00000642	90.6876	XP_027060444.1	vacuolar protein-sorting-associated protein 25-like [Pocillopora damicornis]	90.1	1.29e-117	ESCRT-II complex, vps25 subunit	ESCRT-II
CP00000643	50.549	XP_027039006.1	uncharacterized protein LOC113667390 [Pocillopora damicornis]	53.2	1.94e-53	Peptidase M12A	Astacin,ShK
CP00000644	94.2764	XP_027055685.1	actin-related protein 2/3 complex subunit 4 [Pocillopora damicornis]	100	4.05e-111	Actin-related protein 2/3 complex subunit 4	ARPC4
CP00000645	92.4973	XP_022792025.1	ubiquitin-fold modifier-conjugating enzyme 1 isoform X1 [Stylophora pistillata]	100	5.34e-116	Ubiquitin-fold modifier-conjugating enzyme 1	UFC1
CP00000646	94.6982	XP_015769713.1	PREDICTED: actin-related protein 2/3 complex subunit 4 [Acropora digitifera]	98.8	1.65e-110	Actin-related protein 2/3 complex subunit 4	ARPC4
CP00000647	56.586	XP_029203632.2	uncharacterized skeletal organic matrix protein 5-like [Acropora millepora]	86.4	2.18e-39
CP00000648	75.7465	XP_029198880.2	probable steroid-binding protein 3 [Acropora millepora]	100	1.21e-112	Cytochrome b5-like heme/steroid binding domain	Cyt-b5
CP00000649	91.4563	XP_029195757.2	uncharacterized protein LOC114961270 [Acropora millepora]	98.8	7.56e-108
CP00000650	85.6529	XP_044178499.1	uncharacterized protein LOC114954812 isoform X2 [Acropora millepora]	100	1.53e-115
CP00000651	75.4718	XP_015774801.1	PREDICTED: alanine--tRNA ligase, cytoplasmic-like [Acropora digitifera]	100	7.02e-57		DHHA1,tRNA-synt_2c,tRNA_SAD
CP00000652	83.2148	XP_027037889.1	uncharacterized protein LOC113666313 [Pocillopora damicornis]	99.4	3.76e-121	UspA	Usp
CP00000653	78.4647	XP_027038214.1	prostaglandin E synthase 3-like [Pocillopora damicornis]	100	9.95e-110	CS domain	CS
CP00000654	88.8809	XP_027060476.1	thioredoxin domain-containing protein 12-like [Pocillopora damicornis]	99.4	4.22e-118		Thioredoxin_7
CP00000655	81.277	XP_022798422.1	probable steroid-binding protein 3 [Stylophora pistillata]	92.9	8.14e-102	Cytochrome b5-like heme/steroid binding domain	Cyt-b5
CP00000656	95.2225	XP_027041054.1	choline dehydrogenase, mitochondrial-like [Pocillopora damicornis]	94.1	3.7e-104	Glucose-methanol-choline oxidoreductase, C-terminal	GMC_oxred_C,GMC_oxred_N
CP00000657	82.1815	XP_029200593.2	glycine cleavage system H protein-like [Acropora millepora]	76.8	5.11e-87	Glycine cleavage system H-protein/Simiate	GCV_H
CP00000658	61.9879	XP_015776432.1	PREDICTED: glycine-rich RNA-binding protein 10-like [Acropora digitifera]	91.7	2.93e-45	RNA recognition motif domain	RRM_1
CP00000659	72.5628	RMX34742.1	hypothetical protein pdam_00010207 [Pocillopora damicornis]	80.8	1.01e-51	Roadblock/LAMTOR2 domain	Robl_LC7
CP00000660	85.0795	XP_029184214.1	universal stress protein A-like protein [Acropora millepora]	77.7	3.8e-91	UspA	Usp
CP00000661	88.9908	XP_015759668.1	PREDICTED: thioredoxin domain-containing protein 12-like [Acropora digitifera]	91.7	9.93e-91		Thioredoxin_7
CP00000662	77.4095	XP_029189461.2	thioredoxin-like [Acropora millepora]	98.2	2.85e-116	Thioredoxin domain	Thioredoxin
CP00000663	86.8647	XP_015766597.1	PREDICTED: uncharacterized protein LOC107345409 [Acropora digitifera]	100	1.85e-112	Protein of unknown function DUF1757	DUF1757
CP00000664	72.0567	XP_029193516.1	eukaryotic translation initiation factor 1A, Y-chromosomal-like [Acropora millepora]	100	1.67e-83	RNA-binding domain, S1, IF1 type	eIF-1a
CP00000665	80.2446	XP_029188996.1	NADH dehydrogenase [ubiquinone] iron-sulfur protein 4, mitochondrial-like [Acropora millepora]	84.6	5.49e-105	NADH dehydrogenase ubiquinone Fe-S protein 4, mitochondrial	ETC_C1_NDUFA4
CP00000666	34.888	XP_027059056.1	uncharacterized protein LOC113685718 [Pocillopora damicornis]	93.9	1.26e-47
CP00000667	82.992	XP_027060443.1	myosin regulatory light polypeptide 9-like [Pocillopora damicornis]	98.2	2.73e-110	EF-hand domain	EF-hand_1,EF-hand_6,EF-hand_7,EF-hand_8
CP00000668	91.3792	XP_022800815.1	calcineurin subunit B type 1 [Stylophora pistillata]	100	8.83e-116	EF-hand domain	EF-hand_1,EF-hand_5,EF-hand_7,WD40
CP00000669	97.3111	XP_015761257.1	PREDICTED: uncharacterized protein LOC107340420 [Acropora digitifera]	90.5	6.43e-109	Beta/gamma crystallin
CP00000670	83.0515	XP_029204021.1	myosin regulatory light polypeptide 9-like [Acropora millepora]	98.8	1.16e-111	EF-hand domain	EF-hand_1,EF-hand_6,EF-hand_7,EF-hand_8
CP00000671	81.9607	XP_044178499.1	uncharacterized protein LOC114954812 isoform X2 [Acropora millepora]	49.4	1.99e-44
CP00000672	89.1492	XP_015766598.1	PREDICTED: uncharacterized protein LOC107345410 [Acropora digitifera]	82.8	7.66e-94	Protein of unknown function DUF1757	DUF1757
CP00000673	60.3774	CAE8674686.1	unnamed protein product [Polarella glacialis]	75	3.82e-63	Ribulose bisphosphate carboxylase, large subunit, C-terminal	RuBisCO_large,RuBisCO_large_N
CP00000674	60.6964	XP_044182636.1	uncharacterized protein LOC114947783 [Acropora millepora]	66.7	2.54e-08
CP00000675	85.6132	XP_029197889.2	signal peptidase complex catalytic subunit SEC11A-like [Acropora millepora]	93.9	8.09e-105	Peptidase S24/S26A/S26B	Peptidase_S24
CP00000676	61.0108	XP_015764041.1	PREDICTED: serine/arginine-rich splicing factor 3-like [Acropora digitifera]	94	7.63e-62	RNA recognition motif domain	RRM_1,zf-CCHC
CP00000677	73.0124	XP_015776365.1	PREDICTED: 40S ribosomal protein S10-like [Acropora digitifera]	81.4	8.13e-84	Plectin/S10, N-terminal	S10_plectin
CP00000678	82.6733	XP_027041942.1	myosin regulatory light chain 12B-like [Pocillopora damicornis]	97.7	1.07e-112	EF-hand domain	EF-hand_1,EF-hand_6,EF-hand_7,EF-hand_8
CP00000679	83.7556	XP_027041943.1	myosin regulatory light polypeptide 9-like [Pocillopora damicornis]	98.8	7.83e-115	EF-hand domain	EF-hand_1,EF-hand_6,EF-hand_7,EF-hand_8
CP00000680	81.347	RMX51778.1	hypothetical protein pdam_00011651 [Pocillopora damicornis]	100	4.91e-118	EF-hand domain	EF-hand_1,EF-hand_6,EF-hand_7,EF-hand_8
CP00000681	82.4706	XP_020613908.1	caltractin isoform X2 [Orbicella faveolata]	100	3.88e-90	EF-hand domain	EF-hand_1,EF-hand_5,EF-hand_6,EF-hand_7,EF-hand_8
CP00000682	82.5002	XP_029209303.1	myosin regulatory light chain 12A-like [Acropora millepora]	87.7	3.54e-102	EF-hand domain	EF-hand_1,EF-hand_6,EF-hand_7,EF-hand_8
CP00000683	81.7419	XP_015778472.1	PREDICTED: myosin regulatory light chain 12B-like [Acropora digitifera]	91.8	4.68e-107	EF-hand domain	EF-hand_1,EF-hand_6,EF-hand_7,EF-hand_8
CP00000684	90.5507	XP_029198517.2	peroxiredoxin-6-like [Acropora millepora]	77.7	4.36e-114	Alkyl hydroperoxide reductase subunit C/ Thiol specific antioxidant	1-cysPrx_C,AhpC-TSA
CP00000685	82.1673	XP_015778472.1	PREDICTED: myosin regulatory light chain 12B-like [Acropora digitifera]	100	6.98e-118	EF-hand domain	EF-hand_1,EF-hand_6,EF-hand_7,EF-hand_8
CP00000686	92.5325	XP_029195211.2	uncharacterized protein LOC114960887 [Acropora millepora]	99.4	1.11e-114	Rhodanese-like domain	Rhodanese
CP00000687	59.8373	XP_029206721.2	uncharacterized protein LOC114970441 [Acropora millepora]	100	3.88e-115
CP00000688	77.3029	XP_029211127.2	60S ribosomal protein L24-like [Acropora millepora]	76.2	4.25e-77	Ribosomal protein L24e-related	Ribosomal_L24e
CP00000689	96.5202	XP_044172586.1	uncharacterized protein LOC114964718 [Acropora millepora]	66.7	1.64e-77	Beta/gamma crystallin
CP00000690	90.9303	RMX53144.1	hypothetical protein pdam_00021684 [Pocillopora damicornis]	53.8	2e-54
CP00000691	86.4544	XP_027049603.1	dihydropteridine reductase-like [Pocillopora damicornis]	89.5	1.39e-94		adh_short,adh_short_C2
CP00000692	81.4713	RMX51778.1	hypothetical protein pdam_00011651 [Pocillopora damicornis]	86.8	1.01e-99	EF-hand domain	EF-hand_1,EF-hand_6,EF-hand_7,EF-hand_8
CP00000693	49.5618	RMX56952.1	hypothetical protein pdam_00011083 [Pocillopora damicornis]	98.8	4.02e-113
CP00000694	82.6237	XP_027051791.1	tubulin polymerization-promoting protein family member 2-like [Pocillopora damicornis]	99.4	3.58e-116	P25-alpha	p25-alpha
CP00000695	96.9078	XP_022790246.1	soma ferritin-like isoform X1 [Stylophora pistillata]	93.6	9.47e-112	Ferritin/DPS protein domain	Ferritin
CP00000696	89.2112	XP_027045269.1	translationally-controlled tumor protein homolog [Pocillopora damicornis]	98.8	3.73e-118	Translationally controlled tumour protein	TCTP
CP00000697	69.177	XP_027056692.1	calmodulin-A-like [Pocillopora damicornis]	99.4	3.07e-117	EF-hand domain	EF-hand_1,EF-hand_5,EF-hand_6,EF-hand_7,EF-hand_8
CP00000698	65.9864	XP_015752715.1	PREDICTED: U6 snRNA-associated Sm-like protein LSm4 [Acropora digitifera]	100	6.19e-65	LSM domain, eukaryotic/archaea-type	LSM
CP00000699	97.0952	XP_015767720.1	PREDICTED: soma ferritin-like [Acropora digitifera]	87.1	7.69e-102	Ferritin/DPS protein domain	Ferritin
CP00000700	52.3511	XP_029213649.2	neuronal pentraxin-2-like [Acropora millepora]	60.6	2.88e-33	Pentraxin-related; Collagen triple helix repeat	C8,EGF,FXa_inhibition,Gal_Lectin,Lectin_C,MAM,Mucin2_WxxW,Somatomedin_B,TIL,TILa,VWC,VWD
CP00000701	81.6291	XP_029209315.1	myosin regulatory light chain 12B-like [Acropora millepora]	92.4	3.55e-107	EF-hand domain	EF-hand_1,EF-hand_7,EF-hand_8
CP00000702	83.0881	XP_044182457.1	translocon-associated protein subunit delta-like [Acropora millepora]	83.7	3.13e-101	Translocon-associated	TRAP-delta
CP00000703	84.2148	XP_015776310.1	PREDICTED: mesencephalic astrocyte-derived neurotrophic factor-like [Acropora digitifera]	86	3.98e-104	Armet protein	Armet
CP00000704	97.4431	XP_015767720.1	PREDICTED: soma ferritin-like [Acropora digitifera]	99.4	2.63e-118	Ferritin/DPS protein domain	Ferritin
CP00000705	82.4076	XP_015778471.1	PREDICTED: myosin regulatory light chain RLC-A-like [Acropora digitifera]	100	2.63e-118	EF-hand domain	EF-hand_1,EF-hand_6,EF-hand_7,EF-hand_8
CP00000706	84.0211	XP_015776310.1	PREDICTED: mesencephalic astrocyte-derived neurotrophic factor-like [Acropora digitifera]	100	1.11e-119	Armet protein	Armet
CP00000707	81.4511	XP_029209315.1	myosin regulatory light chain 12B-like [Acropora millepora]	100	6.19e-117	EF-hand domain	EF-hand_1,EF-hand_6,EF-hand_7,EF-hand_8
CP00000708	81.7474	XP_015755004.1	PREDICTED: tubulin polymerization-promoting protein family member 2-like [Acropora digitifera]	100	3.07e-117	P25-alpha	p25-alpha
CP00000709	96.3452	ABV24983.1	beta gamma crystallin isoform 8 [Montipora capitata]	95.9	6.45e-119	Beta/gamma crystallin	Crystall
CP00000710	96.263	ABV24983.1	beta gamma crystallin isoform 8 [Montipora capitata]	95.9	3.19e-119	Beta/gamma crystallin
CP00000711	84.5949	XP_015776310.1	PREDICTED: mesencephalic astrocyte-derived neurotrophic factor-like [Acropora digitifera]	86	3.27e-103	Armet protein	Armet
CP00000712	82.1488	XP_027039988.1	uncharacterized protein LOC113668301 [Pocillopora damicornis]	100	2.83e-118	Histidine triad (HIT) protein	HIT
CP00000713	74.7354	XP_027060014.1	mesencephalic astrocyte-derived neurotrophic factor homolog [Pocillopora damicornis]	96.5	1.64e-110	Armet protein	Armet
CP00000714	95.6796	RMX38364.1	hypothetical protein pdam_00005476 [Pocillopora damicornis]	100	1.43e-102	Phosphoglycerate kinase	PGK
CP00000715	87.3819	XP_044179977.1	translationally-controlled tumor protein homolog [Acropora millepora]	59	2.76e-63	Translationally controlled tumour protein	TCTP
CP00000716	89.2165	XP_044179977.1	translationally-controlled tumor protein homolog [Acropora millepora]	100	1.11e-115	Translationally controlled tumour protein	TCTP
CP00000717	85.0103	XP_029213544.1	succinate dehydrogenase cytochrome b560 subunit, mitochondrial-like [Acropora millepora]	99.4	2.33e-117	Succinate dehydrogenase/Fumarate reductase, transmembrane subunit	Sdh_cyt
CP00000718	90.9476	XP_029211952.2	uncharacterized protein LOC114975857 [Acropora millepora]	99.4	1.11e-124
CP00000719	80.8452	XP_015759760.1	PREDICTED: uncharacterized HIT-like protein slr1234 [Acropora digitifera]	100	5.49e-116	Histidine triad (HIT) protein	HIT
CP00000720	89.6467	XP_027036058.1	arachidonate 5-lipoxygenase-like isoform X3 [Pocillopora damicornis]	74.8	6.09e-77	Lipoxygenase, C-terminal	Lipoxygenase
CP00000721	60.1365	XP_027036386.1	uncharacterized protein LOC113664957 [Pocillopora damicornis]	95.3	3.09e-122
CP00000722	97.1843	XP_015751426.1	PREDICTED: uncharacterized protein LOC107331362 [Acropora digitifera]	98.3	6.64e-113
CP00000723	83.4745	XP_015779955.1	PREDICTED: deoxyuridine 5'-triphosphate nucleotidohydrolase-like [Acropora digitifera]	96.6	3.42e-96	Deoxyuridine triphosphate nucleotidohydrolase/Deoxycytidine triphosphate deaminase	dUTPase
CP00000724	85.6482	XP_029192544.1	uncharacterized protein LOC114958852 isoform X2 [Acropora millepora]	100	5.28e-119
CP00000725	62.704	XP_020618909.1	cyclin-dependent kinase 4 inhibitor D-like [Orbicella faveolata]	90.3	5.72e-07	Ankyrin repeat-containing domain	Ank_2,Ank_4
CP00000726	64.9624	XP_020613075.1	universal stress protein PHOS34-like isoform X1 [Orbicella faveolata]	71.7	4.5e-68	UspA	Usp
CP00000727	83.8874	XP_027060535.1	uncharacterized protein LOC113687034 [Pocillopora damicornis]	99.4	8.63e-112
CP00000728	79.9637	XP_027038934.1	NADH dehydrogenase [ubiquinone] iron-sulfur protein 4, mitochondrial-like [Pocillopora damicornis]	99.4	4.52e-125	NADH dehydrogenase ubiquinone Fe-S protein 4, mitochondrial	ETC_C1_NDUFA4
CP00000729	57.189	XP_027036387.1	uncharacterized protein LOC113664958 [Pocillopora damicornis]	94.9	5.73e-121
CP00000730	76.7294	XP_044168996.1	uncharacterized protein LOC114948976 [Acropora millepora]	93.9	2.31e-109
CP00000731	92.5207	XP_020612335.1	peptidyl-prolyl cis-trans isomerase-like 3 isoform X1 [Orbicella faveolata]	93.9	9.85e-113	Cyclophilin-type peptidyl-prolyl cis-trans isomerase domain	Pro_isomerase
CP00000732	95.7147	XP_044178628.1	ryncolin-1-like [Acropora millepora]	81.3	5.14e-100	Fibrinogen, alpha/beta/gamma chain, C-terminal globular domain	Fibrinogen_C
CP00000733	75.1661	XP_015756232.1	PREDICTED: uncharacterized protein LOC107335711 [Acropora digitifera]	56.8	2.4e-56
CP00000734	91.0697
CP00000735	93.6379	XP_015757635.1	PREDICTED: ADP-ribosylation factor 3-like [Acropora digitifera]	99.4	4.71e-127	Small GTPase superfamily, ARF/SAR type	Arf
CP00000736	55.5998	XP_029199865.1	ras-like protein RAS2 [Acropora millepora]	60.6	5.44e-62	Small GTPase superfamily	Ras
CP00000737	66.0285	XP_029183293.1	60S ribosomal protein L10-like [Acropora millepora]	100	3.81e-68	Ribosomal protein L10e/L16	Ribosomal_L16
CP00000738	61.3197	XP_015776432.1	PREDICTED: glycine-rich RNA-binding protein 10-like [Acropora digitifera]	100	8.28e-66	RNA recognition motif domain	RRM_1
CP00000739	95.1718	XP_027051219.1	60S ribosomal protein L18a-like isoform X1 [Pocillopora damicornis]	100	2.32e-123	Ribosomal protein 50S-L18Ae/60S-L20/60S-L18A	Ribosomal_L18A
CP00000740	86.6377	XP_027047470.1	N-alpha-acetyltransferase 15, NatA auxiliary subunit-like isoform X2 [Pocillopora damicornis]	98.9	2.72e-110		NARP1,TPR_2,TPR_8
CP00000741	95.7301	XP_027046035.1	actin-related protein 2/3 complex subunit 3-like [Pocillopora damicornis]	100	5.7e-124	Actin-related protein 2/3 complex subunit 3	P21-Arc
CP00000742	90.6447	XP_027037232.1	N-alpha-acetyltransferase 50-like [Pocillopora damicornis]	100	4.26e-125	GNAT domain	Acetyltransf_1
CP00000743	81.2218	XP_015766440.1	PREDICTED: epididymal secretory protein E1-like [Acropora digitifera]	41.2	6.94e-33	MD-2-related lipid-recognition domain	E1_DerP2_DerF2
CP00000744	61.9736	XP_015763023.1	PREDICTED: uncharacterized protein LOC107342077 [Acropora digitifera]	73	2.94e-38
CP00000745	84.0292	XP_044164411.1	dynein light chain 2, cytoplasmic [Acropora millepora]	100	1.07e-114	Dynein light chain, type 1/2	Dynein_light
CP00000746	95.7511	XP_015755001.1	PREDICTED: actin-related protein 2/3 complex subunit 3-like isoform X2 [Acropora digitifera]	100	6.94e-125	Actin-related protein 2/3 complex subunit 3	P21-Arc
CP00000747	95.3556	XP_015780146.1	PREDICTED: 60S ribosomal protein L18a-like [Acropora digitifera]	85.8	2.2e-110	Ribosomal protein 50S-L18Ae/60S-L20/60S-L18A	Ribosomal_L18A
CP00000748	90.7844	XP_027058103.1	uncharacterized protein LOC113684891 [Pocillopora damicornis]	84.7	4.82e-112		MACPF
CP00000749	90.4536	XP_027058103.1	uncharacterized protein LOC113684891 [Pocillopora damicornis]	88.1	3.03e-115		MACPF
CP00000750	87.4253	XP_027035654.1	coatomer subunit zeta-1-like [Pocillopora damicornis]	99.4	6.12e-115	AP complex, mu/sigma subunit	Clat_adaptor_s
CP00000751	92.8108	XP_027057940.1	uncharacterized protein LOC113684747 isoform X1 [Pocillopora damicornis]	99.4	3.56e-123	Emopamil-binding protein
CP00000752	96.6943	APQ32086.1	actinoporin, partial [Epiactis prolifera]	54.7	1.39e-52	Sea anemone actinoporin-like	Anemone_cytotox
CP00000753	82.4275	XP_029184989.1	NPC intracellular cholesterol transporter 2-like [Acropora millepora]	100	9.47e-128	MD-2-related lipid-recognition domain	E1_DerP2_DerF2
CP00000754	86.9968	XP_029206794.1	coatomer subunit zeta-1-like [Acropora millepora]	100	3.03e-115	AP complex, mu/sigma subunit	Clat_adaptor_s
CP00000755	76.9624	XP_029187911.1	tumor necrosis factor ligand superfamily member 10-like [Acropora millepora]	100	1.35e-127	Tumour necrosis factor domain	TNF
CP00000756	94.6956	XP_015780146.1	PREDICTED: 60S ribosomal protein L18a-like [Acropora digitifera]	100	1.51e-124	Ribosomal protein 50S-L18Ae/60S-L20/60S-L18A	Ribosomal_L18A
CP00000757	93.6915	XP_029207416.2	DNA-directed RNA polymerase II subunit RPB7 [Acropora millepora]	100	2.23e-126	S1 domain; RNA polymerase Rpb7, N-terminal	S1,SHS2_Rpb7-N
CP00000758	91.6176	XP_029198936.1	60S ribosomal protein L11-like [Acropora millepora]	99.4	1.02e-122	Ribosomal protein L5, C-terminal; Ribosomal protein L5, N-terminal	Ribosomal_L5,Ribosomal_L5_C
CP00000759	89.769	XP_029201721.1	superoxide dismutase [Cu-Zn]-like [Acropora millepora]	100	1.57e-126	Superoxide dismutase, copper/zinc binding domain	Sod_Cu
CP00000760	94.7528	XP_015752214.1	PREDICTED: fas apoptotic inhibitory molecule 1-like [Acropora digitifera]	92	8.03e-118	Fas apoptotic inhibitory molecule 1	FAIM1
CP00000761	81.9799	XP_029196639.2	eukaryotic translation initiation factor 5A-1-like [Acropora millepora]	82.1	3.97e-86	Translation elongation factor, IF5A C-terminal	eIF-5a
CP00000762	69.1462	XP_029206210.2	uncharacterized protein LOC114970019 [Acropora millepora]	82.8	1.27e-56	Membrane attack complex component/perforin (MACPF) domain	ApeC,MACPF
CP00000763	90.1944	XP_027053600.1	signal peptidase complex catalytic subunit SEC11A-like [Pocillopora damicornis]	100	8.08e-125	Peptidase S24/S26A/S26B	Peptidase_S24
CP00000764	82.6365	XP_027039207.1	DNA-directed RNA polymerase II subunit RPB3-like [Pocillopora damicornis]	100	6.86e-116	DNA-directed RNA polymerase, insert domain; DNA-directed RNA polymerase, RpoA/D/Rpb3-type	RNA_pol_A_bac,RNA_pol_L
CP00000765	91.8785	XP_027038142.1	uncharacterized protein LOC113666543 [Pocillopora damicornis]	95.2	6.23e-102	Short-chain dehydrogenase/reductase SDR	adh_short_C2
CP00000766	89.3346	XP_015759497.1	PREDICTED: ubiquitin-fold modifier-conjugating enzyme 1 [Acropora digitifera]	95.2	1.43e-109	Ubiquitin-fold modifier-conjugating enzyme 1	UFC1
CP00000767	92.7437	WP_096200452.1	hypothetical protein [Bacillus sp. FJAT-45350]	35.7	3.86e-26
CP00000768	39.782
CP00000769	53.7926	XP_029183586.1	uncharacterized protein LOC114951585 isoform X1 [Acropora millepora]	98.3	1.09e-113
CP00000770	94.2881	XP_029196129.1	fas apoptotic inhibitory molecule 1-like [Acropora millepora]	100	2.51e-128	Fas apoptotic inhibitory molecule 1	FAIM1
CP00000771	88.7381	XP_044180670.1	uncharacterized protein LOC114954452 [Acropora millepora]	58.7	2.44e-66		MACPF
CP00000772	94.1664	XP_029202778.1	uncharacterized protein LOC114966962 [Acropora millepora]	73.6	2.27e-90	F-box domain	LRRNT_2,LRR_6,LRR_8,Roc
CP00000773	90.3642	XP_027058879.1	ADP-ribosylation factor 4 [Pocillopora damicornis]	99.4	2.4e-122	Small GTPase superfamily, ARF/SAR type	Arf
CP00000774	83.9399	XP_027041978.1	protein Dr1-like [Pocillopora damicornis]	100	3.87e-84	Transcription factor CBF/NF-Y/archaeal histone domain	CBFD_NFYB_HMF
CP00000775	92.1858	XP_027041182.1	60S ribosomal protein L11-like [Pocillopora damicornis]	100	3.55e-124	Ribosomal protein L5, C-terminal; Ribosomal protein L5, N-terminal	Ribosomal_L5,Ribosomal_L5_C
CP00000776	85.0073	XP_027058413.1	uncharacterized protein LOC113685136, partial [Pocillopora damicornis]	93.8	2.4e-110
CP00000777	80.8021	XP_029194650.2	40S ribosomal protein S11-like [Acropora millepora]	85.5	6.77e-101	Ribosomal protein S17/S11; 40S ribosomal protein S11, N-terminal	Ribosomal_S17,Ribosomal_S17_N
CP00000778	84.5566	XP_044173809.1	collagen triple helix repeat-containing protein 1-like isoform X1 [Acropora millepora]	77.7	1.42e-76		Collagen
CP00000779	89.2465	XP_029214515.2	protein LSM12 homolog A-like [Acropora millepora]	97.8	1.56e-118	Anticodon-binding domain	AD
CP00000780	86.8378	XP_015753489.1	PREDICTED: uncharacterized protein LOC107333227 [Acropora digitifera]	80.3	1.27e-92
CP00000781	84.86	XP_029201393.2	uncharacterized protein LOC114965856 [Acropora millepora]	97.2	1.21e-106
CP00000782	89.85	XP_015751720.1	PREDICTED: programmed cell death protein 6-like [Acropora digitifera]	92.1	4.81e-113	EF-hand domain	EF-hand_1,EF-hand_5,EF-hand_6,EF-hand_7,EF-hand_8
CP00000783	91.0362	XP_027056764.1	programmed cell death protein 6-like [Pocillopora damicornis]	98.9	5.25e-131	EF-hand domain	EF-hand_1,EF-hand_5,EF-hand_6,EF-hand_7,EF-hand_8
CP00000784	75.6385	XP_027056740.1	ER membrane protein complex subunit 4-like [Pocillopora damicornis]	99.4	2.59e-122	Protein of unknown function DUF1077, TMEM85	DUF1077
CP00000785	83.9509	XP_022790352.1	transmembrane protein 147-like [Stylophora pistillata]	96.7	1.34e-117	Protein of unknown function DUF2053, membrane	DUF2053
CP00000786	94.4757	XP_027058396.1	pseudouridine-5'-phosphatase-like [Pocillopora damicornis]	97.8	1.46e-121	HAD-like domain	HAD_2
CP00000787	89.768	XP_027048671.1	trafficking protein particle complex subunit 3-like [Pocillopora damicornis]	100	1.9e-124	Transport protein particle (TRAPP) component	TRAPP
CP00000788	91.7537	XP_015757634.1	PREDICTED: ADP-ribosylation factor 6 [Acropora digitifera]	97.2	1.63e-125	Small GTPase superfamily, ARF/SAR type	Arf
CP00000789	74.689	XP_015751726.1	PREDICTED: ER membrane protein complex subunit 4-like [Acropora digitifera]	94.4	2.05e-119	Protein of unknown function DUF1077, TMEM85	DUF1077
CP00000790	96.5892	XP_020624072.1	lactoylglutathione lyase-like [Orbicella faveolata]	81.1	1.72e-109	Glyoxalase/fosfomycin resistance/dioxygenase domain	Glyoxalase
CP00000791	95.7749	XP_015751426.1	PREDICTED: uncharacterized protein LOC107331362 [Acropora digitifera]	81	1.93e-93
CP00000792	91.5531	XP_029191643.2	ADP-ribosylation factor-like protein 3 [Acropora millepora]	81.1	1.99e-101	Small GTPase superfamily, ARF/SAR type	Arf
CP00000793	77.0741	XP_015767962.1	PREDICTED: uncharacterized protein LOC107346672 [Acropora digitifera]	89.4	9.29e-109
CP00000794	84.3032	XP_029183556.1	prenylated Rab acceptor protein 1-like [Acropora millepora]	98.3	2.77e-115	Prenylated rab acceptor PRA1	PRA1
CP00000795	70.6251	XP_015760373.1	PREDICTED: myosin-2 essential light chain-like isoform X1 [Acropora digitifera]	98.6	3.45e-93	EF-hand domain	EF-hand_1,EF-hand_6,EF-hand_7,EF-hand_8
CP00000796	60.4546	XP_029183208.1	uncharacterized protein LOC114951161 [Acropora millepora]	99.4	4.13e-119	MORN motif	MORN
CP00000797	91.7313	XP_015769420.1	PREDICTED: uncharacterized protein LOC107347941 [Acropora digitifera]	71.3	1.75e-83
CP00000798	90.7664	XP_029211070.1	NEDD8-conjugating enzyme Ubc12-like [Acropora millepora]	100	3.04e-130	Ubiquitin-conjugating enzyme E2	UQ_con
CP00000799	82.4933	XP_027042072.1	ADP-ribosylation factor-like protein 13A [Pocillopora damicornis]	100	1.16e-124	Small GTPase superfamily, ARF/SAR type	Arf
CP00000800	91.2417	XP_027059063.1	eukaryotic translation elongation factor 1 epsilon-1-like [Pocillopora damicornis]	96.7	2.58e-118	Glutathione S-transferase, C-terminal	GST_C,GST_C_3
CP00000801	96.4352	XP_027038870.1	lactoylglutathione lyase-like [Pocillopora damicornis]	100	2.81e-131	Glyoxalase/fosfomycin resistance/dioxygenase domain	Glyoxalase
CP00000802	91.6006	XP_027041148.1	ADP-ribosylation factor-like protein 1 [Pocillopora damicornis]	99.4	8.02e-122	Small GTPase superfamily, ARF/SAR type	Arf
CP00000803	89.5261	XP_029198543.2	uncharacterized protein LOC114963489 isoform X2 [Acropora millepora]	68.5	2.61e-91		MACPF
CP00000804	82.699	XP_020625045.1	ADP-ribosylation factor 1 [Orbicella faveolata]	96.1	2.3e-121	Small GTPase superfamily, ARF/SAR type	Arf
CP00000805	89.8575	XP_015762154.1	PREDICTED: uncharacterized protein LOC107341263 [Acropora digitifera]	88.4	2.03e-115		CBM_14,VWA
CP00000806	88.6301	XP_029188491.1	ADP-ribosylation factor 4 [Acropora millepora]	100	2.49e-125	Small GTPase superfamily, ARF/SAR type	Arf
CP00000807	90.9431	XP_029203748.1	signal peptidase complex subunit 3-like [Acropora millepora]	100	6.12e-126	Signal peptidase complex subunit 3	SPC22
CP00000808	90.4505	XP_027056738.1	60S ribosomal protein L11-like [Pocillopora damicornis]	100	1.33e-125	Ribosomal protein L5, C-terminal; Ribosomal protein L5, N-terminal	Ribosomal_L5,Ribosomal_L5_C
CP00000809	86.4659	XP_027047954.1	marginal zone B- and B1-cell-specific protein-like [Pocillopora damicornis]	99.5	7.16e-130	Domain of unknown function DUF3456	DUF3456
CP00000810	72.0914	XP_027044303.1	translocon-associated protein subunit gamma-like [Pocillopora damicornis]	100	1.61e-117	Translocon-associated protein subunit gamma	TRAP-gamma
CP00000811	95.9163	XP_027058999.1	uncharacterized protein LOC113685666 [Pocillopora damicornis]	70.5	5.14e-96	Cupin domain of unknown function DUF985	Cupin_5
CP00000812	93.2371	XP_029204022.2	vacuolar protein-sorting-associated protein 25-like [Acropora millepora]	87.4	3.02e-122	ESCRT-II complex, vps25 subunit	ESCRT-II
CP00000813	70.4428	XP_020621920.1	translocon-associated protein subunit gamma-like [Orbicella faveolata]	91.2	8.79e-106	Translocon-associated protein subunit gamma	TRAP-gamma
CP00000814	81.737	XP_029193520.1	uncharacterized protein LOC114959595 [Acropora millepora]	64.4	2.66e-79
CP00000815	90.972	XP_029207848.2	hypoxanthine-guanine phosphoribosyltransferase-like [Acropora millepora]	93.6	6.85e-111	Phosphoribosyltransferase domain	Pribosyltran
CP00000816	75.9135	XP_015765514.1	PREDICTED: 60S ribosomal protein L11-like [Acropora digitifera]	100	5.04e-89	Ribosomal protein L5, C-terminal	Ribosomal_L5,Ribosomal_L5_C
CP00000817	87.8598	XP_029185335.2	eukaryotic translation elongation factor 1 epsilon-1-like [Acropora millepora]	97.3	6.37e-119	Glutathione S-transferase, C-terminal	GST_C,GST_C_3
CP00000818	95.7281	XP_029191410.1	malignant T-cell-amplified sequence 1-like isoform X2 [Acropora millepora]	100	3.67e-123	PUA domain	PUA
CP00000819	71.6945	XP_044177942.1	translocon-associated protein subunit gamma-like [Acropora millepora]	100	1.88e-116	Translocon-associated protein subunit gamma	TRAP-gamma
CP00000820	86.9149	XP_022673280.1	ADP-ribosylation factor 1 [Varroa destructor]	93.4	1.39e-120	Small GTPase superfamily, ARF/SAR type	Arf
CP00000821	93.9307	ABV24983.1	beta gamma crystallin isoform 8 [Montipora capitata]	84.9	2.17e-106	Beta/gamma crystallin	Crystall
CP00000822	91.2811	XP_027040788.1	ADP-ribosylation factor-like protein 3 [Pocillopora damicornis]	99.5	4.12e-125	Small GTPase superfamily, ARF/SAR type	Arf
CP00000823	94.4706	XP_027058999.1	uncharacterized protein LOC113685666 [Pocillopora damicornis]	98.9	6.88e-133	Cupin domain of unknown function DUF985	Cupin_5
CP00000824	91.2767	XP_027036559.1	GTPase HRas [Pocillopora damicornis]	100	8.67e-127	Small GTPase superfamily	Ras
CP00000825	79.1118	XP_027039879.1	calcium load-activated calcium channel-like [Pocillopora damicornis]	100	1.88e-121	Integral membrane protein EMC3/TMCO1-like	DUF106
CP00000826	71.6356	XP_027048747.1	phospholipid scramblase 2-like [Pocillopora damicornis]	68	3.25e-98	Scramblase	Scramblase
CP00000827	94.8383	XP_027050859.1	peptidyl-prolyl cis-trans isomerase H-like [Pocillopora damicornis]	100	2.31e-131	Cyclophilin-type peptidyl-prolyl cis-trans isomerase domain	Pro_isomerase
CP00000828	96.1432	XP_020629837.1	vacuolar protein sorting-associated protein 29 [Orbicella faveolata]	98.4	1.62e-131	Calcineurin-like phosphoesterase domain, lpxH type	Metallophos_2
CP00000829	90.9499	XP_020602147.1	ras-related protein Rap-2b-like [Orbicella faveolata]	91.3	1.43e-116	Small GTPase superfamily	Ras
CP00000830	83.9175	XP_044178444.1	uncharacterized protein LOC114976229 isoform X4 [Acropora millepora]	72.1	8.6e-74
CP00000831	94.9166	XP_029213489.2	1,2-dihydroxy-3-keto-5-methylthiopentene dioxygenase-like [Acropora millepora]	88.3	8.35e-120	Acireductone dioxygenase ARD family	ARD
CP00000832	81.4178	XP_029188491.1	ADP-ribosylation factor 4 [Acropora millepora]	89.6	2.76e-109	Small GTPase superfamily, ARF/SAR type	Arf
CP00000833	63.0917	XP_015758104.1	PREDICTED: uncharacterized protein LOC107337462 [Acropora digitifera]	41	5.23e-24
CP00000834	89.1013	XP_015750732.1	PREDICTED: ras-related protein Rap-2a-like [Acropora digitifera]	100	6.1e-127	Small GTPase superfamily	Ras
CP00000835	89.9304	XP_029212796.1	ADP-ribosylation factor-like protein 8B-A [Acropora millepora]	100	3.83e-130	Small GTPase superfamily, ARF/SAR type	Arf
CP00000836	84.5832	XP_015767418.1	PREDICTED: epididymal secretory glutathione peroxidase-like [Acropora digitifera]	80.3	1e-124	Glutathione peroxidase	GSHPx
CP00000837	67.6073	XP_029193046.2	histone H1-like [Acropora millepora]	98.5	3.48e-82	Linker histone H1/H5, domain H15	Linker_histone
CP00000838	75.9415	XP_029194022.2	ras-related protein Rab-10-like isoform X1 [Acropora millepora]	98.9	1.68e-124	Small GTPase superfamily	Ras
CP00000839	96.3546	XP_029191921.2	vacuolar protein sorting-associated protein 29 [Acropora millepora]	100	2.31e-131	Calcineurin-like phosphoesterase domain, lpxH type	Metallophos_2
CP00000840	80.6751	XP_020603953.1	uncharacterized protein LOC110042910 [Orbicella faveolata]	64.7	1.68e-67		MACPF
CP00000841	86.8014	XP_027045685.1	bcl-2-like protein 1 [Pocillopora damicornis]	98.9	5.23e-133	Blc2 family	BH4,Bcl-2
CP00000842	94.309	XP_020601621.1	ADP-ribosylation factor-like protein 2 [Orbicella faveolata]	96.7	1.14e-127	Small GTPase superfamily, ARF/SAR type	Arf
CP00000843	82.651	XP_015759852.1	PREDICTED: ADP-ribosylation factor 3-like [Acropora digitifera]	92.4	2.66e-117	Small GTPase superfamily, ARF/SAR type	Arf
CP00000844	94.3685	APQ32131.1	actinoporin, partial [Epiactis japonica]	56.9	6.12e-62	Sea anemone actinoporin-like	Anemone_cytotox
CP00000845	78.8216	XP_029208266.1	prefoldin subunit 5-like [Acropora millepora]	84.8	1.17e-91	Prefoldin alpha-like	Prefoldin
CP00000846	90.4455	XP_015760996.1	PREDICTED: ras-related protein Rap-1A [Acropora digitifera]	100	7.69e-126	Small GTPase superfamily	Ras
CP00000847	86.1138	XP_029201255.1	calcium and integrin-binding family member 2-like [Acropora millepora]	100	6.59e-127	EF-hand domain	EF-hand_7
CP00000848	94.4724	XP_029191746.1	ADP-ribosylation factor-like protein 6 [Acropora millepora]	100	2.49e-131	Small GTPase superfamily, ARF/SAR type	Arf
CP00000849	74.2658	CAF1296800.1	unnamed protein product [Rotaria sp. Silwood1]	47.3	8.18e-46
CP00000850	89.0716	XP_015753585.1	PREDICTED: GTPase HRas [Acropora digitifera]	91.3	1.22e-115	Small GTPase superfamily	Ras
CP00000851	90.5416	XP_027056353.1	peroxiredoxin-5, mitochondrial-like [Pocillopora damicornis]	97.8	3.52e-127	Redoxin	Redoxin
CP00000852	86.6931	XP_027060487.1	membrane-associated progesterone receptor component 2-like [Pocillopora damicornis]	100	4.48e-105	Cytochrome b5-like heme/steroid binding domain	Cyt-b5
CP00000853	93.297	XP_027040621.1	adenine phosphoribosyltransferase-like [Pocillopora damicornis]	100	2.21e-130	Phosphoribosyltransferase domain	Pribosyltran
CP00000854	90.9101	XP_027044884.1	60S ribosomal protein L17-like [Pocillopora damicornis]	100	4.8e-125	Ribosomal protein L22/L17	Ribosomal_L22
CP00000855	88.5732	XP_027044485.1	ras-related protein Rap-2a-like [Pocillopora damicornis]	100	8.64e-128	Small GTPase superfamily	Ras
CP00000856	67.4395	XP_027037866.1	uncharacterized protein LOC113666298 [Pocillopora damicornis]	97.8	7.04e-118
CP00000857	76.4868	AFI99103.2	selenoprotein S [Acropora millepora]	73.8	6.87e-87	Selenoprotein S	Selenoprotein_S
CP00000858	90.9792	XP_044183469.1	peroxiredoxin-5, mitochondrial-like [Acropora millepora]	85.4	5.32e-113	Redoxin	Redoxin
CP00000859	92.9512	XP_020602081.1	GTP-binding protein Rheb-like [Orbicella faveolata]	93	4.96e-118	Small GTPase superfamily	Ras
CP00000860	91.0804	XP_029192313.1	60S ribosomal protein L17-like [Acropora millepora]	100	7.97e-124	Ribosomal protein L22/L17	Ribosomal_L22
CP00000861	90.4543	XP_044183469.1	peroxiredoxin-5, mitochondrial-like [Acropora millepora]	100	1.82e-129	Redoxin	Redoxin
CP00000862	84.9835	XP_015776427.1	PREDICTED: membrane-associated progesterone receptor component 2-like [Acropora digitifera]	100	3.79e-122	Cytochrome b5-like heme/steroid binding domain	Cyt-b5
CP00000863	75.5443	XP_027051184.1	uncharacterized protein LOC113678500 [Pocillopora damicornis]	100	1.09e-126
CP00000864	75.8898	XP_029197712.2	uncharacterized protein LOC114962832 [Acropora millepora]	92.6	4.35e-98
CP00000865	86.8119	XP_029210291.1	N-alpha-acetyltransferase 50-like [Acropora millepora]	95.9	6.79e-116	GNAT domain	Acetyltransf_1
CP00000866	89.0913	XP_027052892.1	coadhesin-like isoform X1 [Pocillopora damicornis]	49.4	2.32e-44	von Willebrand factor, type A	VWA
CP00000867	72.9898	CAF1296800.1	unnamed protein product [Rotaria sp. Silwood1]	47.3	1.44e-49
CP00000868	83.7431	XP_029190667.1	apoptosis regulator R1 [Acropora millepora]	100	2.58e-134	Blc2 family	BH4,Bcl-2
CP00000869	93.1878	XP_029184475.2	adenine phosphoribosyltransferase-like [Acropora millepora]	99.5	6.84e-130	Phosphoribosyltransferase domain	Pribosyltran
CP00000870	90.2697	XP_044180420.1	tetratricopeptide repeat protein 28-like, partial [Acropora millepora]	95.2	1.99e-113	CHAT domain	CHAT,DED,TPR_10,TPR_12,TPR_2,TPR_7,TPR_8
CP00000871	87.5859	XP_027041485.1	protein LSM12 homolog [Pocillopora damicornis]	100	1.74e-128	Anticodon-binding domain	AD
CP00000872	89.9093	XP_027051307.1	COMM domain-containing protein 1-like [Pocillopora damicornis]	100	3.78e-123	COMM domain; COMMD1 N-terminal domain	COMMD1_N,COMM_domain
CP00000873	79.1937	XP_027038782.1	disks large homolog 2-like [Pocillopora damicornis]	98.9	8.28e-127	PDZ domain	PDZ
CP00000874	73.0299	XP_029197443.2	mammalian ependymin-related protein 1-like [Acropora millepora]	56.6	5.38e-44	Ependymin	Ependymin
CP00000875	94.4869	RMX36785.1	hypothetical protein pdam_00009001 [Pocillopora damicornis]	86.2	1.23e-108	Ribosomal protein L18e/L15P	Ribosomal_L18
CP00000876	76.3431	XP_044165403.1	adrenodoxin-like protein 1, mitochondrial [Acropora millepora]	100	3.26e-133	2Fe-2S ferredoxin-type iron-sulfur binding domain	Fer2
CP00000877	67.6628	XP_044162689.1	uncharacterized protein LOC114962356 isoform X2 [Acropora millepora]	39.1	5.91e-33
CP00000878	79.2529	XP_029202408.1	discs large homolog 1-like protein isoform X1 [Acropora millepora]	99.5	2.89e-127	PDZ domain	PDZ
CP00000879	83.8358	XP_044181173.1	protein tyrosine phosphatase type IVA 1-like [Acropora millepora]	99.5	1.28e-132	Dual specificity phosphatase, catalytic domain	DSPc,Y_phosphatase
CP00000880	79.9371	XP_029195089.2	uncharacterized protein LOC114960807 [Acropora millepora]	96.8	9.17e-115	Marvel domain	MARVEL
CP00000881	74.9163	XP_027040837.1	NADH dehydrogenase [ubiquinone] 1 beta subcomplex subunit 8, mitochondrial-like [Pocillopora damicornis]	98.4	5.01e-142	NADH dehydrogenase [ubiquinone] 1 beta subcomplex subunit 8	NDUF_B8
CP00000882	92.7482	XP_027054198.1	60S ribosomal protein L9-like [Pocillopora damicornis]	100	9.3e-129	Ribosomal protein L6, alpha-beta domain	Ribosomal_L6
CP00000883	87.5351	XP_027051146.1	COMM domain-containing protein 8-like [Pocillopora damicornis]	98.9	2.56e-126	COMM domain	COMM_domain
CP00000884	87.2311	XP_027036309.1	trafficking protein particle complex subunit 5-like [Pocillopora damicornis]	95.2	4.08e-123	Transport protein particle (TRAPP) component	TRAPP
CP00000885	58.2453	XP_044178499.1	uncharacterized protein LOC114954812 isoform X2 [Acropora millepora]	57.2	1.05e-58
CP00000886	92.6291	XP_020610748.1	60S ribosomal protein L9-like [Orbicella faveolata]	85.9	3.7e-110	Ribosomal protein L6, alpha-beta domain	Ribosomal_L6
CP00000887	94.9451	XP_044172856.1	dihydrofolate reductase-like [Acropora millepora]	78.2	2.04e-102	Dihydrofolate reductase domain	DHFR_1
CP00000888	97.5723	XP_029204081.1	LOW QUALITY PROTEIN: protein/nucleic acid deglycase DJ-1-like [Acropora millepora]	100	3.95e-130	DJ-1/PfpI	DJ-1_PfpI
CP00000889	78.1091	XP_044178497.1	uncharacterized protein LOC114954812 isoform X1 [Acropora millepora]	99.5	1.8e-126
CP00000890	75.539	XP_020612410.1	uncharacterized protein LOC110050786 [Orbicella faveolata]	43.5	1.75e-23
CP00000891	77.5223	XP_027035764.1	translocon-associated protein subunit delta-like [Pocillopora damicornis]	98.9	4.09e-128	Translocon-associated	TRAP-delta
CP00000892	93.4982	RMX52906.1	hypothetical protein pdam_00010969 [Pocillopora damicornis]	99.5	3.65e-131	Nucleotidyl transferase domain	Hexapep,NTP_transferase
CP00000893	60.9208	XP_027059924.1	uncharacterized protein LOC113686497 [Pocillopora damicornis]	100	1.13e-134
CP00000894	69.1975	XP_027060254.1	density-regulated protein homolog [Pocillopora damicornis]	98.4	6.51e-125	SUI1 domain	SUI1
CP00000895	89.6287	XP_027056499.1	translocon-associated protein subunit beta-like [Pocillopora damicornis]	99.5	1.09e-132		TRAP_beta
CP00000896	61.9534	XP_027050060.1	uncharacterized protein LOC113677450 [Pocillopora damicornis]	84.3	8.24e-129	Domain of unknown function DUF4773	DUF4773
CP00000897	82.9725	XP_027047288.1	uncharacterized protein LOC113674986 [Pocillopora damicornis]	98.4	1.01e-137
CP00000898	93.9484	RMX36785.1	hypothetical protein pdam_00009001 [Pocillopora damicornis]	100	9.64e-127	Ribosomal protein L18e/L15P	Ribosomal_L18
CP00000899	85.9421	XP_020630479.1	proteasome subunit beta type-6-like [Orbicella faveolata]	92.7	7.39e-116	Proteasome, subunit alpha/beta	Proteasome
CP00000900	86.3452	XP_029191102.1	uncharacterized protein LOC114957754 [Acropora millepora]	73.8	4.06e-70	Protein of unknown function DUF2778
CP00000901	64.1559	XP_029182997.1	uncharacterized protein LOC114950979 [Acropora millepora]	82.7	1.31e-101	Roadblock/LAMTOR2 domain	Robl_LC7
CP00000902	88.9358	XP_029201900.2	tetratricopeptide repeat protein 9C-like [Acropora millepora]	79.4	2.96e-95		TPR_2
CP00000903	78.6501	XP_029213520.2	uncharacterized protein LOC114977090 [Acropora millepora]	87.2	2.22e-105
CP00000904	82.1129	XP_015779465.1	PREDICTED: ubiquitin-conjugating enzyme E2-17 kDa [Acropora digitifera]	77.8	2.51e-99	Ubiquitin-conjugating enzyme E2	UQ_con
CP00000905	90.1339	XP_029200068.1	translocon-associated protein subunit beta-like [Acropora millepora]	100	7.98e-135		TRAP_beta
CP00000906	92.3763	XP_029195228.1	60S ribosomal protein L9-like [Acropora millepora]	100	8.6e-130	Ribosomal protein L6, alpha-beta domain	Ribosomal_L6
CP00000907	93.8939	XP_029205732.1	60S ribosomal protein L18-like [Acropora millepora]	99.5	6.79e-127	Ribosomal protein L18e/L15P	Ribosomal_L18
CP00000908	82.5048	XP_029200316.2	S-phase kinase-associated protein 1 isoform X1 [Acropora millepora]	98.4	6.71e-118	SKP1 component, dimerisation; SKP1 component, POZ domain	Skp1,Skp1_POZ
CP00000909	97.1492	XP_029204081.1	LOW QUALITY PROTEIN: protein/nucleic acid deglycase DJ-1-like [Acropora millepora]	88.2	1.2e-113	DJ-1/PfpI	DJ-1_PfpI
CP00000910	94.1752	XP_027047563.1	cilia- and flagella-associated protein 20 [Pocillopora damicornis]	100	8.61e-135	Cilia/flagella-associated protein 20/WDR90/C3orf67	DUF667
CP00000911	74.7431	XP_027050377.1	uncharacterized protein LOC113677743 [Pocillopora damicornis]	93.2	9.19e-121
CP00000912	82.5306	XP_020630552.1	protein LZIC-like [Orbicella faveolata]	88.9	1.1e-101	Beta-catenin-interacting ICAT	ICAT
CP00000913	85.1316	XP_020630649.1	neurocalcin homolog [Orbicella faveolata]	83	3.46e-105	EF-hand domain	EF-hand_6,EF-hand_7,EF-hand_8
CP00000914	74.5967	XP_044172439.1	uncharacterized protein LOC114955863 [Acropora millepora]	75.6	1.95e-132	ShKT domain	CC,ShK
CP00000915	77.8761	XP_029181755.1	60S ribosomal protein L32 [Acropora millepora]	100	5.37e-129	Ribosomal protein L32e	Ribosomal_L32e
CP00000916	90.9231	XP_027048090.1	40S ribosomal protein S7-like, partial [Pocillopora damicornis]	100	1.94e-122	Ribosomal protein S7e	Ribosomal_S7e
CP00000917	66.8651	XP_027043140.1	uncharacterized protein LOC113671119 [Pocillopora damicornis]	61.8	3.18e-66
CP00000918	69.5934	XP_027056701.1	histone H1.0-like [Pocillopora damicornis]	99.1	2.46e-58	Linker histone H1/H5, domain H15	Linker_histone
CP00000919	91.3428	XP_027035691.1	40S ribosomal protein S9 [Pocillopora damicornis]	99.5	1.37e-127	Ribosomal protein S4/S9, N-terminal; RNA-binding S4 domain	Ribosomal_S4,S4
CP00000920	93.3643	XP_027037674.1	cell division control protein 42 homolog [Pocillopora damicornis]	100	1.61e-135	Small GTPase superfamily	Ras
CP00000921	93.1212	XP_015765120.1	PREDICTED: cell division control protein 42 homolog isoform X1 [Acropora digitifera]	97.4	3.64e-132	Small GTPase superfamily	Ras
CP00000922	94.0315	XP_020632757.1	uncharacterized protein LOC110069574 [Orbicella faveolata]	48.4	3.68e-51	Uracil-DNA glycosylase-like	UDG
CP00000923	88.4113	XP_029200126.2	calcyphosin-like protein [Acropora millepora]	99.5	2.57e-141	EF-hand domain	EF-hand_6
CP00000924	90.1101	XP_029191488.1	40S ribosomal protein S7-like [Acropora millepora]	100	1.37e-127	Ribosomal protein S7e	Ribosomal_S7e
CP00000925	76.4723	XP_029213219.1	60S ribosomal protein L23a-like [Acropora millepora]	100	2.43e-121	Ribosomal protein L23/L25, N-terminal; Ribosomal protein L25/L23	Ribosomal_L23,Ribosomal_L23eN
CP00000926	86.3477	XP_029200822.1	glutamate dehydrogenase, mitochondrial-like [Acropora millepora]	84.9	9.4e-123	Glutamate/phenylalanine/leucine/valine dehydrogenase, C-terminal	ELFV_dehydrog,ELFV_dehydrog_N
CP00000927	86.4128	XP_029213378.2	COMM domain-containing protein 8-like [Acropora millepora]	98.4	1.94e-127	COMM domain	COMM_domain
CP00000928	91.7848	XP_015762534.1	PREDICTED: 40S ribosomal protein S9 [Acropora digitifera]	100	8.14e-120	Ribosomal protein S4/S9, N-terminal; RNA-binding S4 domain	Ribosomal_S4,S4
CP00000929	92.9173	XP_015765120.1	PREDICTED: cell division control protein 42 homolog isoform X1 [Acropora digitifera]	100	4.61e-135	Small GTPase superfamily	Ras
CP00000930	93.3768	XP_015765121.1	PREDICTED: cell division control protein 42 homolog isoform X2 [Acropora digitifera]	100	2.28e-135	Small GTPase superfamily	Ras
CP00000931	91.5262	XP_029191488.1	40S ribosomal protein S7-like [Acropora millepora]	86.4	2.05e-113	Ribosomal protein S7e	Ribosomal_S7e
CP00000932	91.3662	XP_027035691.1	40S ribosomal protein S9 [Pocillopora damicornis]	94.2	3.46e-121	Ribosomal protein S4/S9, N-terminal; RNA-binding S4 domain	Ribosomal_S4,S4
CP00000933	83.1126	XP_029213378.2	COMM domain-containing protein 8-like [Acropora millepora]	75.9	1.51e-99	COMM domain	COMM_domain
CP00000934	86.7846	XP_027038258.1	uncharacterized protein LOC113666664 [Pocillopora damicornis]	100	1.17e-133
CP00000935	88.3462	XP_027037107.1	probable phospholipid hydroperoxide glutathione peroxidase [Pocillopora damicornis]	95.8	5.81e-134	Glutathione peroxidase	GSHPx
CP00000936	85.6927	XP_027051294.1	GTP-binding protein SAR1b-like isoform X2 [Pocillopora damicornis]	100	1.09e-138	Small GTPase superfamily, ARF/SAR type	Arf
CP00000937	84.3004	XP_022799828.1	calsenilin-like [Stylophora pistillata]	98.4	4.38e-132	EF-hand domain	EF-hand_6,EF-hand_7,EF-hand_8
CP00000938	85.0526	XP_029187885.1	sorcin-like isoform X1 [Acropora millepora]	94.3	3.73e-134	EF-hand domain	EF-hand_5,EF-hand_6,EF-hand_8
CP00000939	83.8534	XP_029187885.1	sorcin-like isoform X1 [Acropora millepora]	100	6.01e-140	EF-hand domain	EF-hand_5,EF-hand_6,EF-hand_8
CP00000940	94.2667	XP_029187405.1	dynein axonemal light chain 1-like [Acropora millepora]	100	1.86e-105		LRR_4
CP00000941	88.9234	XP_027047044.1	uncharacterized protein LOC113674748 [Pocillopora damicornis]	97.9	1.69e-141
CP00000942	90.3581	XP_027042081.1	ras suppressor protein 1-like [Pocillopora damicornis]	96.7	6.31e-46		LRR_8
CP00000943	92.7366	XP_027043623.1	ras-related C3 botulinum toxin substrate 1 [Pocillopora damicornis]	100	1.17e-138	Small GTPase superfamily	Ras
CP00000944	95.5107	XP_022789161.1	uncharacterized protein LOC111328889 [Stylophora pistillata]	95.8	5.6e-116	Short-chain dehydrogenase/reductase SDR	adh_short_C2
CP00000945	76.6579	XP_027035615.1	EF-hand domain-containing protein D2-like [Pocillopora damicornis]	100	2.05e-114	EF-hand domain	EF-hand_1,EF-hand_5,EF-hand_6,EF-hand_7
CP00000946	67.3918	XP_015765976.1	PREDICTED: uncharacterized protein LOC107344805 [Acropora digitifera]	50.8	1.05e-48	BRICHOS domain	BRICHOS
CP00000947	89.3055	XP_044181881.1	protein Mpv17-like [Acropora millepora]	76.4	4.18e-105	Mpv17/PMP22	Mpv17_PMP22
CP00000948	93.134	XP_015760986.1	PREDICTED: ras-like GTP-binding protein RHO [Acropora digitifera]	100	1.7e-124	Small GTPase superfamily	Ras
CP00000949	83.9249	XP_029188792.1	60S ribosomal protein L6-like [Acropora millepora]	100	1.07e-125	60S ribosomal protein L6E	Ribosomal_L6e,Ribosomal_L6e_N
CP00000950	85.4176	XP_029201212.2	exosome complex component CSL4-like [Acropora millepora]	100	1.48e-132	Exosome complex component CSL4; Exosome complex component, N-terminal domain	ECR1_N,EXOSC1
CP00000951	89.8189	XP_029185138.1	protein lin-7 homolog C-like [Acropora millepora]	100	1.17e-129	PDZ domain; L27 domain, C-terminal	L27,PDZ
CP00000952	93.1511	XP_015752899.1	PREDICTED: ras-related C3 botulinum toxin substrate 1-like [Acropora digitifera]	100	1.67e-138	Small GTPase superfamily	Ras
CP00000953	76.0198	XP_029194031.2	EF-hand domain-containing protein D2-like [Acropora millepora]	100	1.54e-109	EF-hand domain	EF-hand_1,EF-hand_5,EF-hand_6,EF-hand_7
CP00000954	77.1096	XP_029194031.2	EF-hand domain-containing protein D2-like [Acropora millepora]	89.6	2.89e-98	EF-hand domain	EF-hand_1,EF-hand_5,EF-hand_6,EF-hand_7
CP00000955	88.4857	XP_015752542.1	PREDICTED: protein lin-7 homolog C-like [Acropora digitifera]	94.8	2.95e-123	PDZ domain; L27 domain, C-terminal	L27,PDZ
CP00000956	85.6606	XP_027049989.1	uncharacterized protein LOC113677372 [Pocillopora damicornis]	100	1.37e-142
CP00000957	83.1428	XP_027049967.1	uncharacterized protein LOC113677348 [Pocillopora damicornis]	99.5	1.13e-141
CP00000958	85.8604	XP_022799828.1	calsenilin-like [Stylophora pistillata]	99	4.11e-133	EF-hand domain	EF-hand_6,EF-hand_7,EF-hand_8
CP00000959	88.5663	XP_027047983.1	receptor expression-enhancing protein 5-like isoform X1 [Pocillopora damicornis]	99.5	1.94e-133	TB2/DP1/HVA22-related protein	TB2_DP1_HVA22
CP00000960	89.4215	XP_022794351.1	mammalian ependymin-related protein 1-like [Stylophora pistillata]	73.2	1.42e-96	Ependymin	Ependymin
CP00000961	88.1597	XP_027047084.1	calcineurin B homologous protein 1-like [Pocillopora damicornis]	100	2.76e-133	EF-hand domain	EF-hand_1,EF-hand_5,EF-hand_6,EF-hand_7
CP00000962	78.5085	RMX48750.1	hypothetical protein pdam_00001599 [Pocillopora damicornis]	94.6	4.08e-133	Calponin repeat; Calponin homology domain	CH,Calponin
CP00000963	66.622	XP_029202552.1	uncharacterized protein LOC114966735 [Acropora millepora]	99.5	1.67e-129
CP00000964	92.9255	ALB75326.1	rho GTPase 1 [Oscarella sp. QS-2014]	86.5	5.47e-117	Small GTPase superfamily	Ras
CP00000965	76.9303	XP_044174722.1	uncharacterized protein LOC114967745 [Acropora millepora]	67.1	7.27e-64
CP00000966	83.378	XP_029198685.2	uncharacterized protein LOC114963618 [Acropora millepora]	58.7	1.06e-77
CP00000967	90.5952	XP_029197443.2	mammalian ependymin-related protein 1-like [Acropora millepora]	56.9	9.33e-67	Ependymin	Ependymin
CP00000968	90.7076	XP_027052163.1	COMM domain-containing protein 3-like [Pocillopora damicornis]	98.5	3.62e-134	COMM domain	COMM_domain
CP00000969	92.9618	XP_027048135.1	guanylate kinase-like [Pocillopora damicornis]	99	1.26e-134	Guanylate kinase/L-type calcium channel beta subunit	Guanylate_kin
CP00000970	88.0046	XP_027055874.1	peroxisomal membrane protein 2-like [Pocillopora damicornis]	97.9	2.09e-133	Mpv17/PMP22	Mpv17_PMP22
CP00000971	84.4968	XP_027040382.1	calponin-1-like [Pocillopora damicornis]	96.9	5.48e-127	Calponin repeat; Calponin homology domain	CH,Calponin
CP00000972	85.5692	XP_029193512.1	prefoldin subunit 3-like [Acropora millepora]	90.8	7.21e-115	Prefoldin alpha-like	Prefoldin
CP00000973	92.1475	XP_015760986.1	PREDICTED: ras-like GTP-binding protein RHO [Acropora digitifera]	98.3	3.04e-123	Small GTPase superfamily	Ras
CP00000974	67.6336	XP_029192294.2	39S ribosomal protein L12, mitochondrial-like [Acropora millepora]	99.5	1.79e-125	Ribosomal protein L7/L12, oligomerisation; Ribosomal protein L7/L12, C-terminal	Ribosomal_L12,Ribosomal_L12_N
CP00000975	86.0188	XP_044178621.1	rac guanine nucleotide exchange factor B-like [Acropora millepora]	100	1.2e-135	Calponin repeat; Calponin homology domain	CH,Calponin
CP00000976	91.1149	XP_029181666.2	COMM domain-containing protein 3-like [Acropora millepora]	83	5.36e-111	COMM domain	COMM_domain
CP00000977	89.2825	XP_029182910.1	receptor expression-enhancing protein 5-like isoform X2 [Acropora millepora]	89.1	3.69e-118	TB2/DP1/HVA22-related protein	TB2_DP1_HVA22
CP00000978	87.2955	XP_022790000.1	transgelin-like [Stylophora pistillata]	82.6	2.28e-112	Calponin repeat; Calponin homology domain	CH,Calponin
CP00000979	86.3164
CP00000980	60.5585	XP_027060002.1	succinate--CoA ligase [GDP-forming] subunit beta, mitochondrial-like [Pocillopora damicornis]	98.7	4.18e-40	ATP-grasp fold, succinyl-CoA synthetase-type	ATP-grasp_2,Ligase_CoA
CP00000981	89.1578	XP_031549549.1	uncharacterized protein LOC116287082 [Actinia tenebrosa]	48.7	1.02e-48
CP00000982	75.2951	XP_027056875.1	clathrin light chain B-like isoform X1 [Pocillopora damicornis]	100	7.68e-116	Clathrin light chain	Clathrin_lg_ch
CP00000983	94.4006	XP_027044229.1	60S ribosomal protein L19-like [Pocillopora damicornis]	100	9.11e-124	Ribosomal protein L19/L19e	Ribosomal_L19e
CP00000984	66.0326	XP_027053113.1	uncharacterized protein LOC113680299 [Pocillopora damicornis]	97.4	2.08e-97
CP00000985	79.8864	XP_022785557.1	uncharacterized protein LOC111325911 [Stylophora pistillata]	81.1	1.02e-120		VWA
CP00000986	89.7796	XP_020631640.1	ras-like GTP-binding protein RHO isoform X2 [Orbicella faveolata]	80.2	2e-109	Small GTPase superfamily	Ras
CP00000987	90.0004	XP_015766227.1	PREDICTED: elongation factor 1-gamma-A-like [Acropora digitifera]	98.3	8.27e-119	Glutathione S-transferase, C-terminal	EF1G,GST_C,GST_N
CP00000988	96.1272	XP_015766592.1	PREDICTED: isochorismatase domain-containing protein 2-like [Acropora digitifera]	99.5	2.17e-131	Isochorismatase-like	Isochorismatase
CP00000989	61.0346	XP_015751181.1	PREDICTED: uncharacterized protein LOC107331142 [Acropora digitifera]	100	3.85e-65
CP00000990	90.7744	XP_029213370.2	COMM domain-containing protein 6-like [Acropora millepora]	100	2.75e-134	COMM domain	COMM_domain
CP00000991	93.9211	XP_029195686.1	60S ribosomal protein L19-like [Acropora millepora]	100	3.55e-121	Ribosomal protein L19/L19e	Ribosomal_L19e
CP00000992	93.5518	XP_027044229.1	60S ribosomal protein L19-like [Pocillopora damicornis]	82.1	8.88e-99	Ribosomal protein L19/L19e	Ribosomal_L19e
CP00000993	90.6834	XP_027048843.1	ras-like protein RAS2 [Pocillopora damicornis]	100	9.94e-133	Small GTPase superfamily	Ras
CP00000994	88.8539	XP_027057173.1	synaptobrevin homolog YKT6-like [Pocillopora damicornis]	99	4.93e-133	Synaptobrevin; Longin domain	Longin,Synaptobrevin
CP00000995	81.9437	XP_027042715.1	AP-3 complex subunit sigma-1-like [Pocillopora damicornis]	100	3.22e-138	AP complex, mu/sigma subunit	Clat_adaptor_s
CP00000996	80.3294	XP_027059904.1	high mobility group protein B2-like [Pocillopora damicornis]	99	4.54e-129	High mobility group box domain	HMG_box_2
CP00000997	83.4861	XP_027054416.1	neurocalcin homolog [Pocillopora damicornis]	99.5	1.66e-140	EF-hand domain	EF-hand_1,EF-hand_7
CP00000998	88.0268	XP_027043480.1	rho GDP-dissociation inhibitor 1-like [Pocillopora damicornis]	98.5	1.79e-135	Rho protein GDP-dissociation inhibitor	Rho_GDI
CP00000999	69.2155	XP_029201048.2	39S ribosomal protein L47, mitochondrial-like [Acropora millepora]	76.7	7.26e-89	Ribosomal protein L47, mitochondrial	MRP-L47
CP00001000	47.7698	XP_029187803.2	A disintegrin and metalloproteinase with thrombospondin motifs adt-1-like isoform X7 [Acropora millepora]	99	1.31e-50	von Willebrand factor, type A	Kunitz_BPTI,VWA,WAP
CP00001001	53.3853	XP_015758830.1	PREDICTED: uncharacterized protein LOC107338107 [Acropora digitifera]	94.5	7.86e-108
CP00001002	94.6937	XP_029179764.2	proteasome subunit beta type-2-like [Acropora millepora]	99	1.53e-136	Proteasome, subunit alpha/beta	Proteasome
CP00001003	88.5789	XP_029193850.2	LOW QUALITY PROTEIN: isocitrate dehydrogenase [NAD] subunit gamma, mitochondrial-like [Acropora millepora]	60.3	1.85e-114	Isopropylmalate dehydrogenase-like domain	Iso_dh
CP00001004	87.1724	XP_029204262.1	ras-related protein Rab-14-like [Acropora millepora]	100	1.12e-138	Small GTPase superfamily	Ras
CP00001005	86.6362	XP_015752230.1	PREDICTED: ras-related protein Ral-A-like [Acropora digitifera]	92.5	1.44e-121	Small GTPase superfamily	Ras
CP00001006	94.8476	XP_020617153.1	uncharacterized protein LOC110055113 isoform X2 [Orbicella faveolata]	61.9	2.47e-79
CP00001007	77.4548	XP_027044790.1	tetraspanin-36-like [Pocillopora damicornis]	62.2	2.53e-67	Tetraspanin/Peripherin	Tetraspannin
CP00001008	88.6716	XP_020603666.1	synaptobrevin homolog YKT6-like [Orbicella faveolata]	91.4	5.08e-126	Synaptobrevin; Longin domain	Longin,Synaptobrevin
CP00001009	86.164	XP_027048263.1	ras-related protein Ral-A-like [Pocillopora damicornis]	100	1.31e-133	Small GTPase superfamily	Ras
CP00001010	60.9583	XP_027056357.1	heterogeneous nuclear ribonucleoprotein U-like protein 1 isoform X2 [Pocillopora damicornis]	95.5	1.79e-89	SAP domain	AAA_33,SAP,SPRY
CP00001011	88.3542	RMX53795.1	hypothetical protein pdam_00000372 [Pocillopora damicornis]	100	1.87e-142	Small GTPase superfamily	Ras
CP00001012	87.9707	XP_027054430.1	ras-related protein Rab-10-like [Pocillopora damicornis]	96.5	1.52e-132	Small GTPase superfamily	Ras
CP00001013	49.0537	XP_027037190.1	mucin-7-like [Pocillopora damicornis]	98	9.34e-81
CP00001014	84.1261	XP_027048178.1	COMM domain-containing protein 4-like [Pocillopora damicornis]	99.5	1.52e-132	COMM domain	COMM_domain
CP00001015	86.1865	XP_027052479.1	COMM domain-containing protein 10-like [Pocillopora damicornis]	100	1.99e-128	COMM domain	COMM_domain
CP00001016	90.5937	XP_027056958.1	5-demethoxyubiquinone hydroxylase, mitochondrial-like [Pocillopora damicornis]	100	2.74e-135	Ubiquinone biosynthesis protein Coq7	COQ7
CP00001017	70.6811	XP_027055547.1	uncharacterized protein LOC113682583 [Pocillopora damicornis]	99.5	2.01e-137
CP00001018	57.1456	XP_015774828.1	PREDICTED: RNA-binding protein 4B-like [Acropora digitifera]	92.4	2.15e-104	RNA recognition motif domain	RRM_1
CP00001019	75.3717	XP_015761956.1	PREDICTED: uncharacterized protein LOC107341046 [Acropora digitifera]	52.3	7.44e-39
CP00001020	91.5363	XP_044163186.1	5-demethoxyubiquinone hydroxylase, mitochondrial-like [Acropora millepora]	88.9	4.26e-124	Ubiquinone biosynthesis protein Coq7	COQ7
CP00001021	77.4428	XP_015780967.1	PREDICTED: uncharacterized protein LOC107358907 isoform X1 [Acropora digitifera]	95.9	7.86e-128
CP00001022	92.46	XP_029202451.2	Golgi-associated plant pathogenesis-related protein 1-like [Acropora millepora]	99	8.89e-141	CAP domain	CAP,ShK
CP00001023	74.1526	XP_044174722.1	uncharacterized protein LOC114967745 [Acropora millepora]	89.3	3.92e-90
CP00001024	58.1195	CAE7582199.1	cpsf5 [Symbiodinium pilosum]	67.8	2.99e-61
CP00001025	68.2996	XP_029212999.2	histone H1.0-like [Acropora millepora]	100	1.43e-70	Linker histone H1/H5, domain H15	Linker_histone
CP00001026	89.4694	XP_029202195.2	SUMO-conjugating enzyme UBC9-B-like [Acropora millepora]	97.7	1.03e-122	Ubiquitin-conjugating enzyme E2	UQ_con
CP00001027	85.2909	XP_015760454.1	PREDICTED: COMM domain-containing protein 4-like [Acropora digitifera]	100	9.57e-136	COMM domain	COMM_domain
CP00001028	87.8414	XP_029186878.2	peroxynitrite isomerase THAP4-like [Acropora millepora]	79.5	3.85e-108	Domain of unknown function DUF1794	DUF1794,ShK,THAP
CP00001029	87.1647	XP_027044884.1	60S ribosomal protein L17-like [Pocillopora damicornis]	91.4	4.85e-117	Ribosomal protein L22/L17	Ribosomal_L22
CP00001030	89.7981	XP_029199865.1	ras-like protein RAS2 [Acropora millepora]	97.5	7.25e-131	Small GTPase superfamily	Ras
CP00001031	94.3901	XP_029179764.2	proteasome subunit beta type-2-like [Acropora millepora]	93.4	6.71e-129	Proteasome, subunit alpha/beta	Proteasome
CP00001032	89.7475	XP_029189741.1	rho GDP-dissociation inhibitor 1-like [Acropora millepora]	81.3	7.8e-109	Rho protein GDP-dissociation inhibitor	Rho_GDI
CP00001033	68.3492	XP_020611088.1	histone H1-delta-like [Orbicella faveolata]	89.4	1.21e-45	Linker histone H1/H5, domain H15	Linker_histone
CP00001034	84.3332	XP_027039650.1	methyltransferase-like protein 27 isoform X1 [Pocillopora damicornis]	99.5	3.21e-139		Methyltransf_25
CP00001035	82.9018	RMX37023.1	hypothetical protein pdam_00005038 [Pocillopora damicornis]	100	4.24e-144	EF-hand domain	EF-hand_1,EF-hand_5,EF-hand_7
CP00001036	88.2158	XP_027054429.1	ras-related protein Rab-10-like [Pocillopora damicornis]	98	1.7e-133	Small GTPase superfamily	Ras
CP00001037	88.6616	XP_027037221.1	cell migration-inducing and hyaluronan-binding protein-like [Pocillopora damicornis]	75.4	2.06e-93		CBM_14,ILEI
CP00001038	90.5136	XP_020603144.1	proteasome subunit alpha type-4-like [Orbicella faveolata]	96.4	6.35e-127	Proteasome, subunit alpha/beta	Proteasome,Proteasome_A_N
CP00001039	76.1597	XP_027055493.1	protein RER1-like isoform X1 [Pocillopora damicornis]	98.5	6.98e-134	Retrieval of early ER protein Rer1	Rer1
CP00001040	86.8888	XP_029211530.2	COMM domain-containing protein 10-like [Acropora millepora]	87.8	1.21e-111	COMM domain	COMM_domain
CP00001041	92.794	XP_015770293.1	PREDICTED: ubiquitin-conjugating enzyme E2 K-like [Acropora digitifera]	95	4.04e-133	Ubiquitin-conjugating enzyme E2; Ubiquitin-associated domain	UBA,UQ_con
CP00001042	88.0215	XP_020612986.1	COMM domain-containing protein 9-like [Orbicella faveolata]	88.4	2.58e-120	COMM domain	COMM_domain
CP00001043	72.5195	XP_015759749.1	PREDICTED: tight junction protein ZO-1-like [Acropora digitifera]	83.6	7.06e-60	CARD domain; Small GTPase superfamily	Ras
CP00001044	85.3306	XP_015752230.1	PREDICTED: ras-related protein Ral-A-like [Acropora digitifera]	100	3.72e-129	Small GTPase superfamily	Ras
CP00001045	57.6101	XP_029182739.1	uncharacterized protein LOC114950769 [Acropora millepora]	97.1	5.76e-115
CP00001046	87.692	XP_029199803.1	COMM domain-containing protein 9-like [Acropora millepora]	99.5	1.71e-134	COMM domain	COMM_domain
CP00001047	88.8919	XP_015767784.1	PREDICTED: UDP-glucose:glycoprotein glucosyltransferase 1-like [Acropora digitifera]	90.1	7.56e-116		Glyco_transf_8,UDP-g_GGTase
CP00001048	80.544	ABV24972.1	cnidCAP isoform 5, partial [Montipora capitata]	63.3	1.25e-71	CUB domain	CUB,Zona_pellucida
CP00001049	90.0733	XP_027052753.1	COMM domain-containing protein 2-like [Pocillopora damicornis]	100	9.17e-135	COMM domain	COMM_domain
CP00001050	56.4981	XP_027056999.1	probable splicing factor, arginine/serine-rich 6 [Pocillopora damicornis]	99.2	1.01e-58	RNA recognition motif domain	RRM_1,zf-CCHC
CP00001051	84.7132	XP_020631244.1	collagen triple helix repeat-containing protein 1-like [Orbicella faveolata]	77.4	8.84e-76		Collagen
CP00001052	87.3208	XP_029211252.1	COMM domain-containing protein 7-like [Acropora millepora]	100	1.07e-133	COMM domain	COMM_domain
CP00001053	40.0852	XP_029203295.2	uncharacterized protein LOC114967445 isoform X3 [Acropora millepora]	67.9	2.47e-45
CP00001054	95.6409	XP_027043430.1	hydroxyacylglutathione hydrolase, mitochondrial-like isoform X2 [Pocillopora damicornis]	99	3.43e-143	Hydroxyacylglutathione hydrolase, C-terminal domain	HAGH_C,Lactamase_B
CP00001055	93.4253	XP_027055075.1	60S ribosomal protein L13a-like [Pocillopora damicornis]	100	5.11e-137	Ribosomal protein L13	Ribosomal_L13
CP00001056	78.9919	XP_027037448.1	charged multivesicular body protein 1b-like isoform X1 [Pocillopora damicornis]	100	1e-95	Snf7 family	Snf7
CP00001057	90.6152	XP_020619005.1	uncharacterized protein LOC110056801 [Orbicella faveolata]	63.1	9.62e-80
CP00001058	95.4808	XP_029195182.2	3-hydroxyacyl-CoA dehydrogenase type-2-like [Acropora millepora]	89.7	4.41e-114	Short-chain dehydrogenase/reductase SDR	adh_short,adh_short_C2
CP00001059	87.4691	XP_029188479.2	phosphatidylethanolamine-binding protein 4-like [Acropora millepora]	58.1	2.19e-75	Phosphatidylethanolamine-binding protein	PBP
CP00001060	84.8789	XP_029179980.1	ras-related protein ORAB-1 [Acropora millepora]	100	2.01e-143	Small GTPase superfamily	Ras
CP00001061	90.3231	XP_029191724.2	peroxisomal membrane protein 2-like isoform X2 [Acropora millepora]	100	3.75e-139	Mpv17/PMP22	Mpv17_PMP22
CP00001062	80.3952	XP_029204792.1	protein phosphatase methylesterase 1-like isoform X2 [Acropora millepora]	100	1.89e-125	Alpha/beta hydrolase fold-1	Abhydrolase_6
CP00001063	73.138	XP_029192169.1	apoptosis regulator BAX-like [Acropora millepora]	94.5	9.49e-133	Blc2 family	Bcl-2
CP00001064	92.7155	XP_029194827.2	peptidyl-prolyl cis-trans isomerase B-like [Acropora millepora]	88.9	7.22e-130	Cyclophilin-type peptidyl-prolyl cis-trans isomerase domain	Pro_isomerase
CP00001065	92.8977	XP_027055075.1	60S ribosomal protein L13a-like [Pocillopora damicornis]	87.6	2.3e-124	Ribosomal protein L13	Ribosomal_L13
CP00001066	82.0887	XP_027050575.1	thioredoxin domain-containing protein 9-like [Pocillopora damicornis]	100	8.11e-114	Thioredoxin domain	Phosducin,Thioredoxin
CP00001067	87.6498	XP_027041354.1	ras-related protein Rab-35-like [Pocillopora damicornis]	100	6.44e-136	Small GTPase superfamily	Ras
CP00001068	85.0833	XP_027060103.1	leukocyte cell-derived chemotaxin-2-like [Pocillopora damicornis]	98.5	1.72e-140	Peptidase M23	Peptidase_M23
CP00001069	92.644	XP_027045069.1	peptidyl-prolyl cis-trans isomerase B-like [Pocillopora damicornis]	97.9	2.39e-134	Cyclophilin-type peptidyl-prolyl cis-trans isomerase domain	Pro_isomerase
CP00001070	90.0533	XP_029184475.2	adenine phosphoribosyltransferase-like [Acropora millepora]	84.4	3.49e-109	Phosphoribosyltransferase domain	Pribosyltran
CP00001071	76.0523	XP_015769760.1	PREDICTED: neuronal pentraxin-1-like [Acropora digitifera]	60.3	2.5e-79	Pentraxin-related	Pentaxin
CP00001072	64.5308	XP_027056827.1	H/ACA ribonucleoprotein complex subunit 1-like [Pocillopora damicornis]	95.7	1.1e-68	H/ACA ribonucleoprotein complex, subunit Gar1/Naf1	Gar1
CP00001073	73.8959	XP_029199647.2	LDLR chaperone boca-like [Acropora millepora]	78.3	3.24e-106	Mesoderm development candidate 2	Mesd
CP00001074	66.0798	XP_029192294.2	39S ribosomal protein L12, mitochondrial-like [Acropora millepora]	81.6	2.05e-103	Ribosomal protein L7/L12, oligomerisation; Ribosomal protein L7/L12, C-terminal	Ribosomal_L12,Ribosomal_L12_N
CP00001075	86.328	XP_029189395.2	ras-related protein Rab-3-like [Acropora millepora]	99	9.53e-138	Small GTPase superfamily	Ras
CP00001076	84.6839	XP_015748269.1	PREDICTED: uncharacterized protein LOC107328068 [Acropora digitifera]	97.5	5.51e-137	von Willebrand factor, type A	C8,EGF,F5_F8_type_C,GRAM,Laminin_G_2,PAN_1,SRCR,TIL,VWA,VWD
CP00001077	62.6204	XP_044175702.1	collagen triple helix repeat-containing protein 1-like [Acropora millepora]	97.2	6.09e-73	Collagen triple helix repeat	Collagen
CP00001078	82.2724	XP_029192460.2	protein canopy homolog 2-like [Acropora millepora]	86.6	6.02e-110	Domain of unknown function DUF3456	DUF3456
CP00001079	85.1583	XP_029207742.2	26S proteasome non-ATPase regulatory subunit 9-like [Acropora millepora]	81.2	3.52e-108	PDZ domain	PDZ_2
CP00001080	81.0661	XP_027049766.1	uncharacterized protein LOC113677199 [Pocillopora damicornis]	96.2	3.68e-136		Astacin,TSP_1
CP00001081	96.1666	XP_027042567.1	glycolipid transfer protein-like [Pocillopora damicornis]	98.5	1.4e-135	Glycolipid transfer protein domain	GLTP
CP00001082	91.5062	XP_027056639.1	inosine triphosphate pyrophosphatase-like [Pocillopora damicornis]	100	2.65e-149	Ham1-like protein	Ham1p_like
CP00001083	84.2588	XP_027050362.1	BAG family molecular chaperone regulator 1-like [Pocillopora damicornis]	97.8	2.98e-116	Ubiquitin domain; BAG domain	BAG,ubiquitin
CP00001084	87.4659	XP_027039282.1	FGFR1 oncogene partner 2 homolog [Pocillopora damicornis]	99.5	1.83e-131	Suppressor of IKBKE 1	SIKE
CP00001085	87.0043	WP_188775696.1	hypothetical protein [Paenibacillus hunanensis]	37	1e-27
CP00001086	84.7291	XP_015758910.1	PREDICTED: ras-related protein Rab-1A [Acropora digitifera]	99	4.05e-144	Small GTPase superfamily	Ras
CP00001087	96.825	XP_029188804.1	glycolipid transfer protein-like [Acropora millepora]	100	9.18e-141	Glycolipid transfer protein domain	GLTP
CP00001088	82.6139	XP_029195467.2	transmembrane emp24 domain-containing protein-like [Acropora millepora]	99.5	2.25e-141	GOLD domain	EMP24_GP25L
CP00001089	75.6857	XP_029201760.2	26S proteasome non-ATPase regulatory subunit 14 [Acropora millepora]	84.8	2.52e-133	JAB1/MPN/MOV34 metalloenzyme domain; Rpn11/EIF3F, C-terminal	JAB,MitMem_reg
CP00001090	84.0575	XP_020613920.1	transmembrane emp24 domain-containing protein-like [Orbicella faveolata]	95.6	1.19e-132	GOLD domain	EMP24_GP25L
CP00001091	73.8669	XP_027042837.1	LDLR chaperone boca-like [Pocillopora damicornis]	91.2	7.4e-127	Mesoderm development candidate 2	Mesd
CP00001092	90.7229	RMX53716.1	hypothetical protein pdam_00000296 [Pocillopora damicornis]	100	2.35e-148	Calcineurin-like phosphoesterase domain, lpxH type	Metallophos_2
CP00001093	90.02	XP_027057433.1	60S ribosomal protein L15-like [Pocillopora damicornis]	100	7.56e-145	Ribosomal protein L15e	Ribosomal_L15e
CP00001094	92.3778	XP_027045066.1	peptidyl-prolyl cis-trans isomerase B-like isoform X1 [Pocillopora damicornis]	99	2.75e-147	Cyclophilin-type peptidyl-prolyl cis-trans isomerase domain	Pro_isomerase
CP00001095	83.9836	XP_027042540.1	ras-related protein ORAB-1 [Pocillopora damicornis]	100	1.53e-144	Small GTPase superfamily	Ras
CP00001096	92.3049	XP_022807548.1	60S ribosomal protein L15-like [Stylophora pistillata]	91.7	2.15e-135	Ribosomal protein L15e	Ribosomal_L15e
CP00001097	84.5693	XP_029204223.2	putative 4-hydroxy-4-methyl-2-oxoglutarate aldolase [Acropora millepora]	79.4	7.41e-111	Ribonuclease E inhibitor RraA/RraA-like protein	RraA-like
CP00001098	72.9761	XP_029182909.1	receptor expression-enhancing protein 5-like isoform X1 [Acropora millepora]	100	4.52e-137	TB2/DP1/HVA22-related protein	TB2_DP1_HVA22
CP00001099	83.3807	XP_029200268.2	methyltransferase-like protein 27 [Acropora millepora]	99	3.08e-144		Methyltransf_25
CP00001100	81.9895	XP_029208133.2	ras-related protein SEC4-like [Acropora millepora]	98.5	5.97e-142	Small GTPase superfamily	Ras
CP00001101	75.8522	XP_029187588.2	uncharacterized protein LOC114954993 [Acropora millepora]	63.9	1.53e-89		VWA
CP00001102	89.971	XP_020613261.1	hemagglutinin/amebocyte aggregation factor-like isoform X1 [Orbicella faveolata]	47.6	1.72e-67		DERM
CP00001103	86.1176	XP_027058941.1	ras-related protein rab7 isoform X2 [Pocillopora damicornis]	100	1.41e-145	Small GTPase superfamily	Ras
CP00001104	96.746	XP_027043541.1	proteasome subunit beta type-3-like [Pocillopora damicornis]	100	2.85e-145	Proteasome, subunit alpha/beta	Proteasome
CP00001105	89.0882	XP_027042653.1	ras-related protein Rab-9A-like [Pocillopora damicornis]	98.5	5.52e-143	Small GTPase superfamily	Ras
CP00001106	79.0863	XP_029208602.2	kielin/chordin-like protein [Acropora millepora]	97.6	2.26e-151	VWFC domain	Cadherin_3,Calx-beta,VWC
CP00001107	83.7332	XP_029179447.1	ras-related protein Rab-18-B-like isoform X1 [Acropora millepora]	100	1.03e-138	Small GTPase superfamily	Ras
CP00001108	71.3422	XP_029193867.2	uncharacterized protein LOC114959868 [Acropora millepora]	100	1.4e-104
CP00001109	86.865	XP_029189108.1	ras-related protein Rab-8A-like [Acropora millepora]	100	5.3e-141	Small GTPase superfamily	Ras
CP00001110	65.1147	XP_029202869.2	DPY30 domain-containing protein 2-like [Acropora millepora]	100	3.16e-63	Dpy-30 motif	Dpy-30
CP00001111	87.6392	XP_044177781.1	myophilin-like [Acropora millepora]	99	5.75e-145	Calponin repeat; Calponin homology domain	CH,Calponin
CP00001112	83.2425	XP_029200563.1	uncharacterized protein LOC114965138 [Acropora millepora]	66.5	2.85e-82	CYTH domain	CYTH
CP00001113	84.5998	XP_020617153.1	uncharacterized protein LOC110055113 isoform X2 [Orbicella faveolata]	58.3	2.15e-70
CP00001114	72.4843	XP_027042461.1	biogenesis of lysosome-related organelles complex 1 subunit 4-like [Pocillopora damicornis]	98.1	1.81e-128
CP00001115	74.3866	XP_027050432.1	outer dense fiber protein 3-like [Pocillopora damicornis]	99	1.79e-109	Sperm-tail PG-rich repeat	SHIPPO-rpt
CP00001116	70.7877	XP_027054572.1	probable signal peptidase complex subunit 2 [Pocillopora damicornis]	98.5	1.78e-144	Signal peptidase complex subunit 2	SPC25
CP00001117	81.8671	XP_044166215.1	uncharacterized protein LOC114950433 [Acropora millepora]	58.9	2.73e-79	LDLR class B repeat	EGF,EGF_CA,FXa_inhibition,Ldl_recept_a,Ldl_recept_b,cEGF
CP00001118	85.5767	XP_029205179.2	THO complex subunit 7 homolog isoform X1 [Acropora millepora]	88.3	4.88e-114	THO complex subunit 7/Mft1	THOC7
CP00001119	93.7696	XP_015778453.1	PREDICTED: perlucin-like protein isoform X2 [Acropora digitifera]	45.5	5.8e-45	C-type lectin-like	Lectin_C
CP00001120	84.9251	XP_027039778.1	ras-related protein Rab-13-like [Pocillopora damicornis]	100	1.35e-144	Small GTPase superfamily	Ras
CP00001121	95.8142	XP_022784565.1	glutathione S-transferase Mu 3-like isoform X1 [Stylophora pistillata]	85.6	1.05e-125	Glutathione S-transferase, N-terminal; Glutathione S-transferase, C-terminal	GST_C,GST_C_3,GST_N
CP00001122	84.6404	XP_027037749.1	ras-related protein Rab-22A-like [Pocillopora damicornis]	100	4.72e-145	Small GTPase superfamily	Ras
CP00001123	82.552	XP_027044788.1	ras-related protein ORAB-1-like [Pocillopora damicornis]	100	5.12e-149	Small GTPase superfamily	Ras
CP00001124	73.7661	XP_027035811.1	protein lethal(2)essential for life-like [Pocillopora damicornis]	99.5	3.06e-141	Alpha crystallin/Hsp20 domain	HSP20
CP00001125	69.8971	XP_027042977.1	uncharacterized protein LOC113670962 [Pocillopora damicornis]	97	3.95e-140
CP00001126	83.2507	XP_027056207.1	uncharacterized protein LOC113683195 [Pocillopora damicornis]	96.2	1.76e-138		VWA
CP00001127	79.7263	XP_029190994.1	NADH-ubiquinone oxidoreductase subunit 8-like [Acropora millepora]	93.7	9.27e-111	4Fe-4S ferredoxin-type, iron-sulphur binding domain	Fer4
CP00001128	84.4708	XP_015759894.1	PREDICTED: ras-related protein Rab-10-like [Acropora digitifera]	88.9	4.98e-129	Small GTPase superfamily	Ras
CP00001129	95.3544	XP_029205230.2	metallo-beta-lactamase domain-containing protein 1-like [Acropora millepora]	72.4	1.16e-102	Metallo-beta-lactamase	Lactamase_B
CP00001130	86.6098	XP_015773049.1	PREDICTED: outer membrane lipoprotein Blc-like [Acropora digitifera]	77.8	1.08e-98	Lipocalin/cytosolic fatty-acid binding domain	Lipocalin_2
CP00001131	71.6525	XP_029179585.1	probable signal peptidase complex subunit 2 [Acropora millepora]	100	2.15e-141	Signal peptidase complex subunit 2	SPC25
CP00001132	79.5923	XP_044173748.1	NADH-ubiquinone oxidoreductase subunit 8-like [Acropora millepora]	100	5.5e-119	4Fe-4S ferredoxin-type, iron-sulphur binding domain	Fer4
CP00001133	70.7444	QMS47764.1	Bax-like protein [Fimbriaphyllia ancora]	83.4	1.84e-117	Blc2 family	Bcl-2
CP00001134	82.8363	XP_027048726.1	ras-related protein Rab6 [Pocillopora damicornis]	100	1.46e-144	Small GTPase superfamily	Ras
CP00001135	87.9093	XP_027055642.1	transmembrane emp24 domain-containing protein 10-like [Pocillopora damicornis]	99.5	4.69e-141	GOLD domain	EMP24_GP25L
CP00001136	83.6976	XP_029185750.2	ras-related protein Rab-6A isoform X1 [Acropora millepora]	100	1.29e-138	Small GTPase superfamily	Ras
CP00001137	88.9714	XP_029205379.2	transmembrane emp24 domain-containing protein 10-like [Acropora millepora]	100	9.47e-141	GOLD domain	EMP24_GP25L
CP00001138	66.8075	XP_029183233.2	eukaryotic translation initiation factor 5B-like [Acropora millepora]	99.5	2.11e-128
CP00001139	79.5615	XP_027058078.1	uncharacterized protein LOC113684866 [Pocillopora damicornis]	95.2	1.58e-144		MACPF
CP00001140	54.0948	XP_027047594.1	uncharacterized protein LOC113675246 [Pocillopora damicornis]	98.9	3.09e-118	Roadblock/LAMTOR2 domain	Robl_LC7
CP00001141	89.5648	XP_027041682.1	40S ribosomal protein S8-like [Pocillopora damicornis]	100	8.14e-147	Ribosomal protein S8e/ribosomal biogenesis NSA2	Ribosomal_S8e
CP00001142	89.1082	XP_027047355.1	pre-mRNA-splicing factor SPF27-like [Pocillopora damicornis]	99.5	6.16e-142	Pre-mRNA-splicing factor SPF27	BCAS2
CP00001143	88.4336	XP_015772697.1	PREDICTED: mitotic spindle assembly checkpoint protein MAD2A-like [Acropora digitifera]	84.4	6.56e-117	HORMA domain	HORMA
CP00001144	85.967	XP_022786448.1	40S ribosomal protein S5 [Stylophora pistillata]	95.2	4.63e-135	Ribosomal protein S7 domain	Ribosomal_S7
CP00001145	91.8054	XP_029204420.1	peptidyl-prolyl cis-trans isomerase B-like isoform X1 [Acropora millepora]	86.1	7.45e-131	Cyclophilin-type peptidyl-prolyl cis-trans isomerase domain	Pro_isomerase
CP00001146	87.3827	XP_029196468.1	transmembrane emp24 domain-containing protein 3-like [Acropora millepora]	85.2	1.87e-127	GOLD domain	EMP24_GP25L,TIR_2
CP00001147	71.1068	XP_015771904.1	PREDICTED: nascent polypeptide-associated complex subunit alpha-like isoform X2 [Acropora digitifera]	100	3.1e-126	Nascent polypeptide-associated complex NAC domain	NAC
CP00001148	87.3495	XP_029196468.1	transmembrane emp24 domain-containing protein 3-like [Acropora millepora]	100	1.16e-146	GOLD domain	EMP24_GP25L,TIR_2
CP00001149	79.1417	XP_015750449.1	PREDICTED: FK506-binding protein 2-like [Acropora digitifera]	87.3	4.3e-117	FKBP-type peptidyl-prolyl cis-trans isomerase domain; EF-hand domain	EF-hand_7,FKBP_C
CP00001150	95.3432	XP_029214497.1	regulation of enolase protein 1-like [Acropora millepora]	76.8	7.1e-119	Protein of unknown function DUF1349	DUF1349
CP00001151	68.1503	XP_015779631.1	PREDICTED: eukaryotic translation initiation factor 5B-like [Acropora digitifera]	77	1.36e-92
CP00001152	93.4663	XP_044182548.1	glutathione S-transferase Mu 3-like [Acropora millepora]	73.3	2.29e-102	Glutathione S-transferase, N-terminal; Glutathione S-transferase, C-terminal	GST_C,GST_C_3,GST_N
CP00001153	92.3118	XP_022783314.1	DNA-directed RNA polymerases I, II, and III subunit RPABC1 isoform X1 [Stylophora pistillata]	99	2.07e-145	RNA polymerase, subunit H/Rpb5 C-terminal; RNA polymerase, Rpb5, N-terminal	RNA_pol_Rpb5_C,RNA_pol_Rpb5_N
CP00001154	56.473	PFX12849.1	Neural cell adhesion molecule 1 [Stylophora pistillata]	66.7	4.67e-55
CP00001155	87.4623	XP_027038846.1	Golgi-associated plant pathogenesis-related protein 1-like [Pocillopora damicornis]	97.6	6.44e-149	CAP domain	CAP
CP00001156	82.1781	XP_027040313.1	muscle-specific protein 20-like [Pocillopora damicornis]	99.5	7.84e-150	Calponin repeat; Calponin homology domain	CH,Calponin
CP00001157	77.119	XP_029200072.1	NADH-quinone oxidoreductase subunit B-like [Acropora millepora]	99.5	2e-152	NADH:ubiquinone oxidoreductase-like, 20kDa subunit	Oxidored_q6
CP00001158	84.822	XP_044185104.1	osteoclast-stimulating factor 1-like [Acropora millepora]	99.5	2.11e-129	SH3 domain; Ankyrin repeat-containing domain	Ank_2,Ank_4,Ank_5,SH3_1,SH3_2,SH3_9
CP00001159	88.6394	XP_015752699.1	PREDICTED: ATP-dependent Clp protease proteolytic subunit, mitochondrial-like isoform X3 [Acropora digitifera]	99.5	1.28e-139	Clp protease proteolytic subunit /Translocation-enhancing protein TepA	CLP_protease
CP00001160	91.5691	XP_015776803.1	PREDICTED: ER membrane protein complex subunit 1-like [Acropora digitifera]	100	4.9e-139	Domain of unknown function DUF1620	DUF1620,PQQ_2
CP00001161	78.5074	XP_044185030.1	charged multivesicular body protein 6-A-like [Acropora millepora]	93.8	2.36e-103	Snf7 family	Snf7
CP00001162	89.481	XP_027041682.1	40S ribosomal protein S8-like [Pocillopora damicornis]	85.2	5.34e-125	Ribosomal protein S8e/ribosomal biogenesis NSA2	Ribosomal_S8e
CP00001163	89.6431	XP_029213649.2	neuronal pentraxin-2-like [Acropora millepora]	79.4	5.24e-120	Pentraxin-related	Pentaxin
CP00001164	90.473	XP_027045727.1	V-type proton ATPase subunit E-like [Pocillopora damicornis]	98.6	1.72e-132	ATPase, V1/A1 complex, subunit E	vATP-synt_E
CP00001165	91.8295	XP_020893665.1	uncharacterized protein LOC110232787 [Exaiptasia diaphana]	91.2	3.89e-136
CP00001166	82.7105	XP_027044739.1	osteoclast-stimulating factor 1-like [Pocillopora damicornis]	100	3.37e-131	SH3 domain; Ankyrin repeat-containing domain	Ank_2,Ank_4,Ank_5,SH3_1,SH3_2,SH3_9
CP00001167	88.6076	XP_027058498.1	ras-related protein Rab-4B [Pocillopora damicornis]	100	9.49e-147	Small GTPase superfamily	Ras
CP00001168	91.2235	XP_027040927.1	protein/nucleic acid deglycase DJ-1-like [Pocillopora damicornis]	98.1	1.02e-141	DJ-1/PfpI	DJ-1_PfpI
CP00001169	78.5882	XP_020628962.1	putative gastrointestinal growth factor xP4 isoform X2 [Orbicella faveolata]	30.2	1.63e-18	P-type trefoil domain	Alpha-amylase,Alpha-amylase_C
CP00001170	67.1793	XP_027040871.1	deaminated glutathione amidase-like [Pocillopora damicornis]	85.7	6.49e-72	Carbon-nitrogen hydrolase	CN_hydrolase,HIT
CP00001171	86.8401	XP_015769612.1	PREDICTED: calcyphosin-like protein isoform X1 [Acropora digitifera]	99.5	1.15e-147	EF-hand domain	EF-hand_1,EF-hand_5,EF-hand_6,EF-hand_7
CP00001172	89.0848	XP_015776570.1	PREDICTED: ras-related protein Rab-4B [Acropora digitifera]	100	1.64e-147	Small GTPase superfamily	Ras
CP00001173	94.3213	XP_044173789.1	uncharacterized protein LOC122957631 [Acropora millepora]	94.8	1.35e-146	Thioredoxin-like fold	DSBA,Thioredoxin_4
CP00001174	88.6506	XP_015780666.1	PREDICTED: 60S ribosomal protein L13-like [Acropora digitifera]	100	5.9e-141	Ribosomal protein L13e	Ribosomal_L13e
CP00001175	89.2929	XP_022779560.1	LOW QUALITY PROTEIN: 60S ribosomal protein L13-like [Stylophora pistillata]	87.2	6.37e-120	Ribosomal protein L13e	Ribosomal_L13e
CP00001176	88.4075	XP_027050363.1	BTB/POZ domain-containing protein KCTD6-like [Pocillopora damicornis]	100	6.18e-148	Potassium channel tetramerisation-type BTB domain	BTB_2
CP00001177	84.6086	XP_027050501.1	BTB/POZ domain-containing protein KCTD6-like [Pocillopora damicornis]	99.1	7.51e-149	Potassium channel tetramerisation-type BTB domain	BTB_2
CP00001178	77.6492	XP_027044610.1	proteasome subunit alpha type-5-like [Pocillopora damicornis]	94.8	5.23e-131	Proteasome, subunit alpha/beta	Proteasome,Proteasome_A_N
CP00001179	91.2979	XP_027049400.1	UMP-CMP kinase-like [Pocillopora damicornis]	100	2.62e-149		ADK
CP00001180	80.8312	XP_022790776.1	peptidyl-prolyl cis-trans isomerase FKBP2-like [Stylophora pistillata]	95.1	9.97e-129	FKBP-type peptidyl-prolyl cis-trans isomerase domain; EF-hand domain	EF-hand_7,FKBP_C
CP00001181	86.3073	XP_027037462.1	ras-related protein Rab-2 [Pocillopora damicornis]	100	9.14e-150	Small GTPase superfamily	Ras
CP00001182	83.4546	RMX43898.1	hypothetical protein pdam_00011284 [Pocillopora damicornis]	99.1	1.46e-146	Small GTPase superfamily	Ras
CP00001183	85.667	XP_027045842.1	ras-related protein Rab-37-like [Pocillopora damicornis]	100	2.15e-148	Small GTPase superfamily	Ras
CP00001184	73.6884	XP_029188901.2	vimentin-type intermediate filament-associated coiled-coil protein-like [Acropora millepora]	62.4	1.96e-70
CP00001185	89.7771	XP_029205288.1	inosine triphosphate pyrophosphatase-like [Acropora millepora]	88.9	2.83e-134	Ham1-like protein	Ham1p_like
CP00001186	78.1222	XP_029200072.1	NADH-quinone oxidoreductase subunit B-like [Acropora millepora]	92	9.84e-140	NADH:ubiquinone oxidoreductase-like, 20kDa subunit	Oxidored_q6
CP00001187	96.6713	XP_044167790.1	glutathione S-transferase 1-like [Acropora millepora]	64.3	7.41e-87	Glutathione S-transferase, N-terminal; Glutathione S-transferase, C-terminal	GST_C_3,GST_N
CP00001188	96.3907	XP_044181393.1	hematopoietic prostaglandin D synthase-like [Acropora millepora]	68.9	1.1e-97	Glutathione S-transferase, N-terminal; Glutathione S-transferase, C-terminal	GST_C_3,GST_N
CP00001189	94.7535	XP_029206902.1	retinol dehydrogenase 8-like [Acropora millepora]	100	6.16e-142	Short-chain dehydrogenase/reductase SDR	adh_short
CP00001190	93.3342	XP_029214497.1	regulation of enolase protein 1-like [Acropora millepora]	100	7e-163	Protein of unknown function DUF1349	DUF1349
CP00001191	72.9516	XP_029200126.2	calcyphosin-like protein [Acropora millepora]	67.1	6.71e-71	EF-hand domain	EF-hand_6
CP00001192	75.9826	XP_027054347.1	serine/threonine-protein phosphatase 6 catalytic subunit [Pocillopora damicornis]	86.9	2.07e-140	Calcineurin-like phosphoesterase domain, ApaH type	Metallophos
CP00001193	80.6703	XP_027052160.1	sorcin-like isoform X1 [Pocillopora damicornis]	97.3	4.08e-125	EF-hand domain	EF-hand_5,EF-hand_6,EF-hand_8
CP00001194	91.1531	XP_022804323.1	SPARC-like [Stylophora pistillata]	94.4	1.4e-149	SPARC/Testican, calcium-binding domain	SPARC_Ca_bdg
CP00001195	82.9779	XP_022793364.1	vesicle-trafficking protein SEC22b-like [Stylophora pistillata]	98.6	1.28e-138	Synaptobrevin; Longin domain	Longin,Synaptobrevin
CP00001196	76.0793	XP_027038183.1	LOW QUALITY PROTEIN: methylosome subunit pICln-like [Pocillopora damicornis]	93.4	3.55e-138		Voldacs
CP00001197	92.6476	XP_027050093.1	L-rhamnose-binding lectin CSL3-like [Pocillopora damicornis]	96.7	3.73e-154	D-galactoside/L-rhamnose binding SUEL lectin domain	Gal_Lectin
CP00001198	81.9227	XP_022806848.1	uncharacterized protein LOC111343912 [Stylophora pistillata]	85.4	1.24e-120
CP00001199	91.3689	XP_027053388.1	uncharacterized protein LOC113680551 [Pocillopora damicornis]	97.7	1.16e-157	Vacuolar protein sorting-associated protein 62	Vps62
CP00001200	96.9092	XP_015747196.1	PREDICTED: maleylacetoacetate isomerase-like isoform X2 [Acropora digitifera]	84.9	4.98e-134	Glutathione S-transferase, N-terminal; Glutathione S-transferase, C-terminal	GST_C_3,GST_N,GST_N_3
CP00001201	74.5702	XP_044183829.1	uncharacterized protein LOC122947146 [Acropora millepora]	87.7	7.42e-126
CP00001202	78.9181	XP_029179238.1	uncharacterized protein LOC114946752 [Acropora millepora]	100	1.85e-154
CP00001203	81.4968	XP_029180586.1	GTP-binding protein SAR1b-like isoform X1 [Acropora millepora]	100	1.3e-154	Small GTPase superfamily, ARF/SAR type	Arf
CP00001204	83.7797	XP_015748640.1	PREDICTED: transgelin-3-like [Acropora digitifera]	100	2.31e-146	Calponin repeat; Calponin homology domain	CH,Calponin
CP00001205	88.3957	XP_044181575.1	uncharacterized protein LOC114972793 [Acropora millepora]	64.5	1.1e-78	TLDc domain	2OG-FeII_Oxy_3,An_peroxidase,I-set,Ig_3,PH,RhoGEF,ShK,fn3
CP00001206	63.5465	XP_027041218.1	tumor protein D52-like isoform X1 [Pocillopora damicornis]	99.1	6.26e-117	Tumour protein D52	TPD52
CP00001207	78.2961	XP_027037638.1	charged multivesicular body protein 6-A-like [Pocillopora damicornis]	99.1	6.97e-114	Snf7 family	Snf7
CP00001208	97.2562	XP_044163349.1	LOW QUALITY PROTEIN: GFP-like non-fluorescent chromoprotein [Acropora millepora]	99.1	7.42e-163	Green fluorescent protein-related	GFP
CP00001209	60.7509	XP_029203695.2	serine/arginine-rich splicing factor 4-like [Acropora millepora]	100	3.6e-64	Linker histone H1/H5, domain H15
CP00001210	63.3366	CAE7721509.1	CATSPER1 [Symbiodinium necroappetens]	55.1	1.65e-63
CP00001211	71.9915	B3EWZ2.1	RecName: Full=Uncharacterized skeletal organic matrix protein 8; Short=Uncharacterized SOMP-8; Flags: Precursor [Acropora millepora]	100	1.35e-152
CP00001212	85.8151	XP_027042937.1	uncharacterized protein LOC113670921 [Pocillopora damicornis]	65	1.77e-132	NAD-dependent epimerase/dehydratase	Epimerase
CP00001213	82.2842	XP_027042714.1	calcyclin-binding protein-like [Pocillopora damicornis]	99.5	1.69e-142	CS domain; Siah interacting protein, N-terminal	CS,SGS,Siah-Interact_N
CP00001214	82.0087	XP_029185469.1	N-alpha-acetyltransferase daf-31-like [Acropora millepora]	81	4.91e-114	GNAT domain	Acetyltransf_1
CP00001215	95.7444	XP_027046930.1	uncharacterized protein LOC113674641 [Pocillopora damicornis]	99.1	3.19e-145	Glutathione S-transferase, N-terminal; Glutathione S-transferase, C-terminal	GST_C_3,GST_N
CP00001216	73.4469	XP_029206679.2	uncharacterized protein LOC114970412 isoform X2 [Acropora millepora]	49.3	6.86e-59
CP00001217	83.7608	XP_015777084.1	PREDICTED: vesicle-trafficking protein SEC22b-like [Acropora digitifera]	94.4	2.57e-137	Synaptobrevin; Longin domain	Longin,Synaptobrevin
CP00001218	95.2677	XP_044167798.1	glutathione S-transferase 1-like [Acropora millepora]	76.3	1.76e-112	Glutathione S-transferase, N-terminal; Glutathione S-transferase, C-terminal	GST_C_3,GST_N
CP00001219	82.9576	XP_029195853.2	V-type proton ATPase 21 kDa proteolipid subunit-like [Acropora millepora]	99.5	2.05e-143	V-ATPase proteolipid subunit C-like domain	ATP-synt_C
CP00001220	95.1194	XP_044167798.1	glutathione S-transferase 1-like [Acropora millepora]	97.7	2.23e-147	Glutathione S-transferase, N-terminal; Glutathione S-transferase, C-terminal	GST_C_3,GST_N
CP00001221	82.0091	XP_027054366.1	ras-related protein Rab-21-like [Pocillopora damicornis]	100	8.89e-134	Small GTPase superfamily	Ras
CP00001222	86.2942	XP_027056056.1	thymocyte nuclear protein 1-like [Pocillopora damicornis]	99.5	4.52e-152	EVE domain	EVE
CP00001223	84.7062	XP_027055761.1	eukaryotic translation initiation factor 3 subunit K-like [Pocillopora damicornis]	100	1.51e-150	CSN8/PSMD8/EIF3K	CSN8_PSD8_EIF3K
CP00001224	82.602	XP_022797564.1	ras-related protein Rab-5B-like [Stylophora pistillata]	100	1.06e-150	Small GTPase superfamily	Ras
CP00001225	91.7107	XP_027045065.1	peptidyl-prolyl cis-trans isomerase B-like [Pocillopora damicornis]	98.6	1.84e-151	Cyclophilin-type peptidyl-prolyl cis-trans isomerase domain	Pro_isomerase
CP00001226	89.2357	XP_027055826.1	uncharacterized protein LOC113682844 [Pocillopora damicornis]	97.2	2.7e-149	SOUL haem-binding protein	SOUL
CP00001227	90.5606	XP_044168280.1	uncharacterized protein LOC122952307 [Acropora millepora]	38	1.47e-30
CP00001228	96.0733	XP_027046932.1	glutathione S-transferase-like [Pocillopora damicornis]	99.1	1.57e-152	Glutathione S-transferase, N-terminal; Glutathione S-transferase, C-terminal	GST_C_3,GST_N
CP00001229	95.6852	XP_027046930.1	uncharacterized protein LOC113674641 [Pocillopora damicornis]	98.1	2.03e-146	Glutathione S-transferase, N-terminal; Glutathione S-transferase, C-terminal	GST_C_3,GST_N
CP00001230	94.1853	XP_027048748.1	thymidylate kinase-like [Pocillopora damicornis]	100	5.49e-153		Thymidylate_kin
CP00001231	65.1566	XP_027051445.1	uncharacterized protein DDB_G0286299-like [Pocillopora damicornis]	99.1	5.44e-112
CP00001232	86.5743	XP_044183617.1	eukaryotic translation initiation factor 3 subunit K-like [Acropora millepora]	90.3	1.67e-138	CSN8/PSMD8/EIF3K	CSN8_PSD8_EIF3K
CP00001233	76.8179	XP_029208133.2	ras-related protein SEC4-like [Acropora millepora]	70.7	2.21e-92	Small GTPase superfamily	Ras
CP00001234	86.5038	XP_029188929.2	oligoribonuclease, mitochondrial-like [Acropora millepora]	98.6	6.68e-154	Exonuclease, RNase T/DNA polymerase III	RNase_T
CP00001235	98.0379	XP_044182548.1	glutathione S-transferase Mu 3-like [Acropora millepora]	99.5	2.08e-157	Glutathione S-transferase, N-terminal; Glutathione S-transferase, C-terminal	GST_C,GST_C_3,GST_N
CP00001236	87.0709	XP_015750571.1	PREDICTED: putative carbonic anhydrase [Acropora digitifera]	94.4	2.61e-151	Alpha carbonic anhydrase	Carb_anhydrase
CP00001237	82.0429	XP_029214213.2	ras-like GTP-binding protein YPT1 [Acropora millepora]	99.5	3.18e-152	Small GTPase superfamily	Ras
CP00001238	65.7831	XP_029213252.1	signal recognition particle 19 kDa protein-like [Acropora millepora]	79.5	3.39e-76	Signal recognition particle, SRP19 subunit	SRP19
CP00001239	60.997	XP_029198919.2	tumor protein D52-like isoform X1 [Acropora millepora]	78.7	1.55e-95	Tumour protein D52	TPD52
CP00001240	79.8343	XP_027052317.1	FK506-binding protein 2-like [Pocillopora damicornis]	99.5	6.18e-155	FKBP-type peptidyl-prolyl cis-trans isomerase domain; EF-hand domain	EF-hand_7,FKBP_C
CP00001241	79.1557	XP_027051974.1	charged multivesicular body protein 4b-like [Pocillopora damicornis]	97.7	2.26e-132	Snf7 family	Snf7
CP00001242	89.5547	XP_022799221.1	MOB kinase activator 1B [Stylophora pistillata]	100	1.35e-158	MOB kinase activator family	Mob1_phocein
CP00001243	84.0313	XP_022782795.1	ras-related protein Rab-14 [Stylophora pistillata]	100	1.84e-156	Small GTPase superfamily	Ras
CP00001244	79.4856	XP_027047272.1	COMM domain-containing protein 9-like [Pocillopora damicornis]	100	4.84e-132	COMM domain	COMM_domain
CP00001245	81.8268	XP_020602201.1	uncharacterized protein LOC110041258 [Orbicella faveolata]	78.5	6.48e-121		MACPF
CP00001246	88.8423	XP_029194690.1	MOB kinase activator 1B [Acropora millepora]	97.7	4.35e-155	MOB kinase activator family	Mob1_phocein
CP00001247	79.1575	XP_029193529.2	ATP synthase subunit O, mitochondrial-like [Acropora millepora]	90	1.97e-124	ATPase, OSCP/delta subunit	OSCP
CP00001248	94.3193	XP_029211879.2	hematopoietic prostaglandin D synthase-like [Acropora millepora]	65.4	1.25e-99	Glutathione S-transferase, N-terminal; Glutathione S-transferase, C-terminal	GST_C_3,GST_N
CP00001249	79.6387	XP_029203908.2	charged multivesicular body protein 3-like [Acropora millepora]	94	3.49e-120	Snf7 family	Snf7
CP00001250	82.035	XP_029180502.2	uncharacterized protein LOC114948099 [Acropora millepora]	100	5.08e-154
CP00001251	75.736	XP_044176202.1	protein YIPF6-like isoform X1 [Acropora millepora]	100	1.63e-150	Yip1 domain	Yip1
CP00001252	90.097	XP_029189728.2	growth factor receptor-bound protein 2-like [Acropora millepora]	100	3.06e-155	SH2 domain; SH3 domain	SH2,SH3_1
CP00001253	62.7876	XP_029198919.2	tumor protein D52-like isoform X1 [Acropora millepora]	100	5.79e-135	Tumour protein D52	TPD52
CP00001254	83.5037	XP_020625313.1	ras-related protein Rab-22A-like [Orbicella faveolata]	84.1	1.34e-118	Small GTPase superfamily	Ras
CP00001255	95.5664	XP_015767661.1	PREDICTED: fibrinogen C domain-containing protein 1-like [Acropora digitifera]	72.1	4.02e-105	Fibrinogen, alpha/beta/gamma chain, C-terminal globular domain	Fibrinogen_C
CP00001256	81.873	XP_029187088.2	GTP-binding protein YPT1-like [Acropora millepora]	86.8	6.78e-131	Small GTPase superfamily	Ras
CP00001257	83.7796	XP_027053784.1	uncharacterized protein LOC113680932 [Pocillopora damicornis]	95.9	6.41e-153		MACPF
CP00001258	96.4762	XP_027050171.1	maleylacetoacetate isomerase-like [Pocillopora damicornis]	98.6	2.83e-156	Glutathione S-transferase, N-terminal; Glutathione S-transferase, C-terminal	GST_C_3,GST_N,GST_N_3
CP00001259	83.2438	XP_027053262.1	growth factor receptor-bound protein 2-like [Pocillopora damicornis]	99.5	1.71e-157	SH2 domain; SH3 domain	SH2,SH3_1
CP00001260	78.3851	XP_022799669.1	peroxiredoxin-4-like [Stylophora pistillata]	81.8	7.98e-142	Alkyl hydroperoxide reductase subunit C/ Thiol specific antioxidant; Peroxiredoxin, C-terminal	1-cysPrx_C,AhpC-TSA
CP00001261	80.2083	XP_020605489.1	FK506-binding protein 2-like [Orbicella faveolata]	78.7	4.76e-118	FKBP-type peptidyl-prolyl cis-trans isomerase domain; EF-hand domain	EF-hand_7,FKBP_C
CP00001262	90.3816	XP_029194826.1	peptidyl-prolyl cis-trans isomerase B-like [Acropora millepora]	84.3	6.97e-132	Cyclophilin-type peptidyl-prolyl cis-trans isomerase domain	Pro_isomerase
CP00001263	90.9362	XP_044180273.1	vacuolar protein sorting-associated protein 26C-like [Acropora millepora]	95.8	8.04e-140	Vacuolar protein sorting protein 26 related	Vps26
CP00001264	88.5622	XP_029205288.1	inosine triphosphate pyrophosphatase-like [Acropora millepora]	100	1.46e-158	Ham1-like protein	Ham1p_like
CP00001265	72.1275	XP_029207281.1	tetraspanin-3-like [Acropora millepora]	81.5	2.38e-140	Tetraspanin/Peripherin	Tetraspannin
CP00001266	77.7657	XP_044183649.1	LOW QUALITY PROTEIN: charged multivesicular body protein 2a-like [Acropora millepora]	100	3.31e-107	Snf7 family	Snf7
CP00001267	78.2232	XP_029205139.1	MICOS complex subunit Mic19-like [Acropora millepora]	99.5	2.81e-147		DUF737
CP00001268	87.4612	XP_015775641.1	PREDICTED: heme-binding protein 2-like [Acropora digitifera]	72.8	1.48e-116	SOUL haem-binding protein	SOUL
CP00001269	92.0704	XP_027052473.1	hypoxanthine-guanine phosphoribosyltransferase-like [Pocillopora damicornis]	100	2.24e-158	Phosphoribosyltransferase domain	Pribosyltran
CP00001270	83.2591	XP_027053930.1	COMM domain-containing protein 5-like [Pocillopora damicornis]	98.6	1.68e-144	COMM domain	COMM_domain
CP00001271	86.4506	RMX50323.1	hypothetical protein pdam_00006921 [Pocillopora damicornis]	62.3	1.08e-74	SRCR domain; Phosphopantetheine binding ACP domain; EGF domain	Ig_2,SRCR,ig
CP00001272	96.5608	XP_027039331.1	L-xylulose reductase-like [Pocillopora damicornis]	99.1	2.6e-147		adh_short,adh_short_C2
CP00001273	80.9354	XP_027044085.1	ATP synthase subunit O, mitochondrial-like [Pocillopora damicornis]	100	7.99e-143	ATPase, OSCP/delta subunit	OSCP
CP00001274	91.6224	XP_029206855.2	uncharacterized protein LOC114970556 [Acropora millepora]	72.9	2.73e-115
CP00001275	76.3965	XP_029209891.2	DELTA-actitoxin-Afr1a-like [Acropora millepora]	36.6	2.11e-24	Sea anemone actinoporin-like
CP00001276	82.6226	XP_027056080.1	vesicle-associated membrane protein 712-like [Pocillopora damicornis]	77.6	3.53e-114	Synaptobrevin; Longin domain	Longin,Synaptobrevin
CP00001277	79.8994	XP_029188607.1	ras-related protein Rab-11A-like [Acropora millepora]	96.8	2.5e-148	Small GTPase superfamily	Ras
CP00001278	82.4076	XP_029208131.1	ras-related protein RABE1e-like isoform X1 [Acropora millepora]	100	3.06e-156	Small GTPase superfamily	Ras
CP00001279	95.4032	XP_015753488.1	PREDICTED: acylpyruvase FAHD1, mitochondrial-like [Acropora digitifera]	98.6	9.13e-158	Fumarylacetoacetase, C-terminal-related	FAA_hydrolase
CP00001280	79.2721	XP_029190611.2	bcl-2 homologous antagonist/killer-like [Acropora millepora]	100	1.15e-151	Blc2 family	Bcl-2
CP00001281	83.9525	XP_029182973.2	dual specificity protein phosphatase 22-like isoform X1 [Acropora millepora]	96.3	3.54e-146	Dual specificity phosphatase, catalytic domain	DSPc
CP00001282	59.1237	XP_015775714.1	PREDICTED: serine/arginine-rich splicing factor 10-like isoform X2 [Acropora digitifera]	95.3	2.84e-75	RNA recognition motif domain	RRM_1
CP00001283	87.0788	XP_015754989.1	PREDICTED: GTP-binding nuclear protein Ran [Acropora digitifera]	93.5	8.95e-145	Small GTPase superfamily	Ras
CP00001284	80.251	XP_029213388.1	COMM domain-containing protein 5-like [Acropora millepora]	86.8	2.71e-127	COMM domain	COMM_domain
CP00001285	83.4751	XP_027047027.1	uncharacterized protein LOC113674734 [Pocillopora damicornis]	98.9	8.96e-131		VWA
CP00001286	84.1825	XP_027041818.1	gamma-butyrobetaine dioxygenase-like [Pocillopora damicornis]	85.6	3.38e-95	TauD/TfdA-like domain	DUF971,TauD
CP00001287	72.3147	XP_027036506.1	ubiquitin domain-containing protein 2-like [Pocillopora damicornis]	93.6	3.97e-149	Ubiquitin domain; Ubiquitin-binding domain	UBD,ubiquitin
CP00001288	79.6585	XP_027043291.1	ras-related protein Rab-30-like [Pocillopora damicornis]	97.1	6.08e-137	Small GTPase superfamily	Ras
CP00001289	97.2001	XP_027053658.1	peroxiredoxin-6-like [Pocillopora damicornis]	91.8	9.37e-147	Alkyl hydroperoxide reductase subunit C/ Thiol specific antioxidant; Peroxiredoxin, C-terminal	1-cysPrx_C,AhpC-TSA
CP00001290	85.683	XP_027047751.1	UDP-glucuronosyltransferase 2A2-like, partial [Pocillopora damicornis]	62.1	2.05e-114	UDP-glucuronosyl/UDP-glucosyltransferase	UDPGT
CP00001291	89.5582	XP_027040834.1	flavin reductase (NADPH)-like [Pocillopora damicornis]	98.6	2.23e-154	NAD(P)-binding domain	NAD_binding_10
CP00001292	85.645	XP_029189590.2	vesicle transport through interaction with t-SNAREs homolog 1B-like [Acropora millepora]	81.4	2.74e-112	Vesicle transport v-SNARE, N-terminal	V-SNARE,V-SNARE_C
CP00001293	96.7964	XP_029198517.2	peroxiredoxin-6-like [Acropora millepora]	78.6	1.75e-126	Alkyl hydroperoxide reductase subunit C/ Thiol specific antioxidant; Peroxiredoxin, C-terminal	1-cysPrx_C,AhpC-TSA
CP00001294	80.9398	XP_015752882.1	PREDICTED: growth factor receptor-bound protein 2-like [Acropora digitifera]	84.1	7.62e-134	SH2 domain; SH3 domain	SH2,SH3_1
CP00001295	90.4945	XP_015780454.1	PREDICTED: retinol dehydrogenase 8-like isoform X1 [Acropora digitifera]	97.2	1.84e-144	Short-chain dehydrogenase/reductase SDR	adh_short
CP00001296	86.995	XP_029188532.1	transmembrane emp24 domain-containing protein 4-like [Acropora millepora]	100	4.89e-158	GOLD domain	EMP24_GP25L
CP00001297	77.792	XP_029206189.2	uncharacterized protein LOC114970000 [Acropora millepora]	100	2.71e-155		YscW
CP00001298	72.701	XP_029206809.2	uncharacterized protein LOC114970514 isoform X2 [Acropora millepora]	52.8	1e-73	Fibroblast growth factor family
CP00001299	69.8523	XP_027039447.1	uncharacterized protein LOC113667792 [Pocillopora damicornis]	90.7	3.33e-129
CP00001300	81.6597	XP_027051714.1	ras-related protein Rab-3-like [Pocillopora damicornis]	100	4.34e-157	Small GTPase superfamily	Ras
CP00001301	84.8393	XP_027057760.1	protein unc-119 homolog B-like [Pocillopora damicornis]	100	2.72e-160	GMP phosphodiesterase, delta subunit	GMP_PDE_delta
CP00001302	94.8381	XP_027046935.1	uncharacterized protein LOC113674646 [Pocillopora damicornis]	97.7	5.35e-146	Glutathione S-transferase, N-terminal; Glutathione S-transferase, C-terminal	GST_C_3,GST_N
CP00001303	85.7198	PFX19111.1	Trafficking protein particle complex subunit 4 [Stylophora pistillata]	98.2	9.81e-154	Trafficking protein particle complex subunit	Sybindin
CP00001304	68.5144	XP_027045079.1	oligoribonuclease, mitochondrial-like [Pocillopora damicornis]	89.1	7.24e-97	Exonuclease, RNase T/DNA polymerase III	RNase_T
CP00001305	76.281	XP_027036334.1	synaptogyrin-2-like [Pocillopora damicornis]	98.2	3.18e-159	Marvel domain	MARVEL
CP00001306	84.6488	XP_015758741.1	PREDICTED: protein unc-119 homolog B-like [Acropora digitifera]	100	6.42e-159	GMP phosphodiesterase, delta subunit	GMP_PDE_delta
CP00001307	76.7602	XP_029192651.1	ran-specific GTPase-activating protein-like [Acropora millepora]	98.2	7.32e-140	Ran binding domain	Ran_BP1
CP00001308	87.8821	XP_015748370.1	PREDICTED: vacuolar protein sorting-associated protein 28 homolog [Acropora digitifera]	100	6.91e-154	Vacuolar protein sorting-associated, VPS28	VPS28
CP00001309	86.7173	XP_029194331.1	GTP-binding nuclear protein Ran [Acropora millepora]	100	1.3e-158	Small GTPase superfamily	Ras
CP00001310	83.9274	XP_015747897.1	PREDICTED: thymocyte nuclear protein 1-like [Acropora digitifera]	94.9	4.82e-137	EVE domain	EVE
CP00001311	84.1795	XP_015769572.1	PREDICTED: metalloproteinase inhibitor 3-like [Acropora digitifera]	98.6	1.93e-169	Protease inhibitor I35 (TIMP)	TIMP
CP00001312	79.3604	XP_029193512.1	prefoldin subunit 3-like [Acropora millepora]	99.5	3.39e-145	Prefoldin alpha-like	Prefoldin
CP00001313	84.772	XP_015758741.1	PREDICTED: protein unc-119 homolog B-like [Acropora digitifera]	93.7	3.68e-149	GMP phosphodiesterase, delta subunit	GMP_PDE_delta
CP00001314	95.0114	XP_027046373.1	probable acylpyruvase FAHD1, mitochondrial [Pocillopora damicornis]	99.1	4.5e-155	Fumarylacetoacetase, C-terminal-related	FAA_hydrolase
CP00001315	93.0183	XP_027046375.1	acylpyruvase FAHD1, mitochondrial-like [Pocillopora damicornis]	99.1	1.63e-157	Fumarylacetoacetase, C-terminal-related	FAA_hydrolase
CP00001316	78.8665	XP_027040234.1	charged multivesicular body protein 5-like [Pocillopora damicornis]	100	8.97e-146	Snf7 family	Snf7
CP00001317	86.6648	XP_027046764.1	eukaryotic translation initiation factor 4E-like isoform X2 [Pocillopora damicornis]	100	2.94e-160	Translation Initiation factor eIF- 4e	IF4E
CP00001318	95.344	XP_027049553.1	proteasome subunit beta type-1-like [Pocillopora damicornis]	100	1.99e-158	Proteasome, subunit alpha/beta	Proteasome
CP00001319	94.6346	XP_027060391.1	uncharacterized protein LOC113686904 [Pocillopora damicornis]	99.5	5.47e-156	Muconolactone isomerase domain	MIase
CP00001320	82.1835	XP_044169554.1	uncharacterized protein LOC122953662 [Acropora millepora]	68.9	1.13e-83
CP00001321	82.0484	XP_015765989.1	PREDICTED: thioredoxin domain-containing protein 9-like [Acropora digitifera]	90.2	4.01e-133	Thioredoxin domain	Phosducin,Thioredoxin
CP00001322	36.9085	XP_029203295.2	uncharacterized protein LOC114967445 isoform X3 [Acropora millepora]	72.9	1.36e-77
CP00001323	81.4745	XP_044168362.1	uncharacterized protein LOC122952566 [Acropora millepora]	99.1	1.1e-155
CP00001324	79.2744	XP_044165055.1	uncharacterized protein LOC122948968 [Acropora millepora]	99.1	4.19e-135
CP00001325	84.7067	XP_029189590.2	vesicle transport through interaction with t-SNAREs homolog 1B-like [Acropora millepora]	98.6	2.27e-139	Vesicle transport v-SNARE, N-terminal	V-SNARE,V-SNARE_C
CP00001326	90.9995	XP_015755889.1	PREDICTED: 14-3-3-like protein [Acropora digitifera]	79.5	1.8e-106	14-3-3 domain	2014-03-03
CP00001327	79.7623	XP_027059081.1	elongation factor 1-beta-like [Pocillopora damicornis]	99.6	4.09e-115	Translation elongation factor EF1B, beta/delta subunit, guanine nucleotide exchange domain; Elongation factor 1 beta central acidic region, eukaryote	EF-1_beta_acid,EF1_GNE
CP00001328	81.1674	XP_022783691.1	coiled-coil domain-containing protein 124-like [Stylophora pistillata]	87.4	9.66e-107	Coiled-coil domain-containing protein 124	Ccdc124
CP00001329	73.9424	XP_027045292.1	protein lin-7 homolog C-like [Pocillopora damicornis]	100	4.28e-117	PDZ domain; L27 domain, C-terminal	L27,PDZ
CP00001330	82.1491	XP_029181575.1	transmembrane emp24 domain-containing protein 1-like [Acropora millepora]	79.8	1.88e-127	GOLD domain	EMP24_GP25L
CP00001331	88.3097	XP_020623058.1	uncharacterized protein LOC110060618 [Orbicella faveolata]	62.3	1.99e-85
CP00001332	87.8622	XP_029198430.2	SPARC-like [Acropora millepora]	65.3	2.77e-102	SPARC/Testican, calcium-binding domain	Kazal_2,SPARC_Ca_bdg
CP00001333	85.8212	XP_029193728.1	EF-hand calcium-binding domain-containing protein 1-like [Acropora millepora]	93	4.35e-140	EF-hand domain	EF-hand_1,EF-hand_5,EF-hand_7
CP00001334	84.429	XP_015755062.1	PREDICTED: BTB/POZ domain-containing protein kctd15-like [Acropora digitifera]	80.9	9.6e-111	Potassium channel tetramerisation-type BTB domain	BTB_2
CP00001335	63.7404	XP_015779044.1	PREDICTED: ADP-ribosylation factor 1 isoform X1 [Acropora digitifera]	100	8.77e-84	Small GTPase superfamily, ARF/SAR type	Arf
CP00001336	94.1418	XP_029195016.2	uncharacterized protein LOC114960747 [Acropora millepora]	100	5.49e-161	Muconolactone isomerase domain	MIase
CP00001337	91.8627	XP_029201962.1	zinc finger FYVE domain-containing protein 21-like [Acropora millepora]	100	1.25e-166	FYVE zinc finger; Zinc finger FYVE domain-containing protein 21, C-terminal	FYVE,ZFYVE21_C
CP00001338	89.1017	XP_029198324.2	uncharacterized protein LOC114963318 [Acropora millepora]	99.6	7.8e-161
CP00001339	81.377	XP_029206199.2	marginal zone B- and B1-cell-specific protein-like [Acropora millepora]	96.4	1.98e-154	Domain of unknown function DUF3456	DUF3456
CP00001340	80.1755	XP_029181575.1	transmembrane emp24 domain-containing protein 1-like [Acropora millepora]	99.6	1.24e-157	GOLD domain	EMP24_GP25L
CP00001341	56.5642	XP_029180391.2	mitochondrial fission factor homolog B-like [Acropora millepora]	71.5	9.08e-106
CP00001342	91.2998	XP_029195539.1	casein kinase II subunit beta [Acropora millepora]	100	4.36e-167	Casein kinase II, regulatory subunit	CK_II_beta
CP00001343	88.2369	XP_044170654.1	uncharacterized protein LOC114973816 isoform X2 [Acropora millepora]	72.9	1.67e-107	Protein of unknown function DUF924	DUF924
CP00001344	85.4912	XP_044178462.1	coadhesin-like isoform X4 [Acropora millepora]	35.2	3.57e-48	von Willebrand factor, type A	VWA
CP00001345	96.4862	XP_027058575.1	glutathione S-transferase Y1-like isoform X1 [Pocillopora damicornis]	98.7	7.51e-164	Glutathione S-transferase, N-terminal; Glutathione S-transferase, C-terminal	GST_C,GST_C_3,GST_N
CP00001346	81.9945	XP_027037568.1	transmembrane emp24 domain-containing protein 1-like [Pocillopora damicornis]	99.1	1.44e-152	GOLD domain	EMP24_GP25L
CP00001347	90.1025	XP_027051610.1	uncharacterized protein LOC113678890 [Pocillopora damicornis]	100	6.23e-162	NAD(P)-binding domain	NAD_binding_10
CP00001348	53.6913	XP_044180508.1	uncharacterized protein LOC114969239 [Acropora millepora]	50	2.17e-14
CP00001349	91.3928	XP_015752028.1	PREDICTED: transmembrane cell adhesion receptor mua-3-like [Acropora digitifera]	69.1	1.35e-97	von Willebrand factor, type A	VWA
CP00001350	91.6758	XP_015768662.1	PREDICTED: ropporin-1-like protein [Acropora digitifera]	100	8.09e-159	cAMP-dependent protein kinase regulatory subunit, dimerization-anchoring domain
CP00001351	95.3031	XP_029196796.1	glutathione S-transferase kappa 1-like [Acropora millepora]	100	1.26e-160	DSBA-like thioredoxin domain	DSBA
CP00001352	84.3369	XP_029209799.1	uncharacterized protein LOC114973536 [Acropora millepora]	100	2.24e-165
CP00001353	77.8422	XP_044170016.1	probable peptidyl-tRNA hydrolase 2 [Acropora millepora]	85.8	9.92e-132	Peptidyl-tRNA hydrolase, PTH2	COX16,PTH2,UBA
CP00001354	76.679	XP_015768991.1	PREDICTED: BTB/POZ domain-containing protein KCTD5-like [Acropora digitifera]	95.4	2.8e-131	Potassium channel tetramerisation-type BTB domain	BTB_2
CP00001355	78.1023	XP_015753806.1	PREDICTED: collagen triple helix repeat-containing protein 1-like [Acropora digitifera]	78.2	7.18e-80	Collagen triple helix repeat	Collagen
CP00001356	94.89	XP_027040441.1	uncharacterized protein LOC113668689 [Pocillopora damicornis]	100	2.61e-160		Methyltransf_11,Methyltransf_25
CP00001357	81.192	XP_027042665.1	vesicle-associated membrane protein 7-like [Pocillopora damicornis]	99.6	8.64e-150	Synaptobrevin; Longin domain	Longin,Synaptobrevin
CP00001358	88.755	XP_027050084.1	stromal cell-derived factor 2-like [Pocillopora damicornis]	99.6	6.97e-167	MIR motif	MIR
CP00001359	95.0501	XP_022807845.1	glutathione S-transferase kappa 1-like isoform X1 [Stylophora pistillata]	93.3	5.43e-153	DSBA-like thioredoxin domain	DSBA
CP00001360	56.8822	XP_029189759.2	RNA-binding protein 4B-like isoform X2 [Acropora millepora]	76.6	2.29e-111	RNA recognition motif domain	RRM_1
CP00001361	79.6807	XP_015779998.1	PREDICTED: programmed cell death protein 6-like [Acropora digitifera]	86.7	1.35e-137	EF-hand domain	EF-hand_1,EF-hand_5,EF-hand_6,EF-hand_7
CP00001362	82.3492	XP_020603672.1	ras-related protein Rab-28-like [Orbicella faveolata]	92.4	1.82e-151	Small GTPase superfamily	Ras
CP00001363	79.4647	XP_029208388.1	elongation factor 1-beta-like [Acropora millepora]	99.6	4.82e-131	Translation elongation factor EF1B, beta/delta subunit, guanine nucleotide exchange domain; Elongation factor 1 beta central acidic region, eukaryote	EF-1_beta_acid,EF1_GNE
CP00001364	81.1415	XP_029200988.2	vesicle-associated membrane protein 7-like isoform X2 [Acropora millepora]	99.6	8.29e-148	Synaptobrevin; Longin domain	Longin,Synaptobrevin
CP00001365	79.7402	XP_029180707.1	programmed cell death protein 6-like [Acropora millepora]	100	3.71e-160	EF-hand domain	EF-hand_1,EF-hand_5,EF-hand_6,EF-hand_7
CP00001366	91.9546	XP_020624989.1	superoxide dismutase [Mn], mitochondrial-like [Orbicella faveolata]	76.7	4.27e-121	Manganese/iron superoxide dismutase, N-terminal; Manganese/iron superoxide dismutase, C-terminal	Sod_Fe_C,Sod_Fe_N
CP00001367	69.2906	XP_027052388.1	uncharacterized protein LOC113679620 [Pocillopora damicornis]	66.3	4.29e-82
CP00001368	81.3502	XP_027051399.1	ras-related protein Rab-38-like [Pocillopora damicornis]	100	1.4e-160	Small GTPase superfamily	Ras
CP00001369	68.2788	XP_044173691.1	carbonic anhydrase-like [Acropora millepora]	51.8	5.32e-41	Alpha carbonic anhydrase	Carb_anhydrase
CP00001370	81.2267	XP_015764036.1	PREDICTED: tumor necrosis factor alpha-induced protein 8-like isoform X1 [Acropora digitifera]	89.8	1.77e-138	Protein of unknown function DUF758	DUF758
CP00001371	79.7603	XP_015768753.1	PREDICTED: calcyclin-binding protein-like [Acropora digitifera]	80.2	4e-115	CS domain; Siah interacting protein, N-terminal	CS,SGS,Siah-Interact_N
CP00001372	91.6472	XP_029204213.2	V-type proton ATPase subunit E-like [Acropora millepora]	90.3	1.28e-131	ATPase, V1/A1 complex, subunit E	vATP-synt_E
CP00001373	35.3131	XP_029203295.2	uncharacterized protein LOC114967445 isoform X3 [Acropora millepora]	76.7	8.34e-85
CP00001374	94.1722	XP_015778823.1	PREDICTED: sigma non-opioid intracellular receptor 1-like [Acropora digitifera]	100	4.17e-162	ERG2/sigma1 receptor-like	ERG2_Sigma1R
CP00001375	83.825	XP_029198430.2	SPARC-like [Acropora millepora]	98.7	2.84e-169	SPARC/Testican, calcium-binding domain	Kazal_1,Kazal_2,SPARC_Ca_bdg
CP00001376	92.435	XP_044179376.1	superoxide dismutase [Mn], mitochondrial-like [Acropora millepora]	99.1	6.17e-164	Manganese/iron superoxide dismutase, N-terminal; Manganese/iron superoxide dismutase, C-terminal	Sod_Fe_C,Sod_Fe_N
CP00001377	92.0985	XP_029204213.2	V-type proton ATPase subunit E-like [Acropora millepora]	99.6	6.04e-146	ATPase, V1/A1 complex, subunit E	vATP-synt_E
CP00001378	96.7528	XP_044183950.1	hydroxyacylglutathione hydrolase, mitochondrial-like [Acropora millepora]	100	1.34e-164	Metallo-beta-lactamase; Hydroxyacylglutathione hydrolase, C-terminal domain	HAGH_C,Lactamase_B
CP00001379	81.5433	XP_029203462.2	DBH-like monooxygenase protein 2 homolog [Acropora millepora]	98.7	6.69e-168	DOMON domain	Cu2_monoox_C,Cu2_monooxygen,DOMON
CP00001380	80.5475	XP_029180563.1	eukaryotic translation initiation factor 4E-1A-like [Acropora millepora]	94.2	8.16e-149	Translation Initiation factor eIF- 4e	IF4E
CP00001381	81.5669	XP_015769612.1	PREDICTED: calcyphosin-like protein isoform X1 [Acropora digitifera]	79.6	6.09e-115	EF-hand domain	EF-hand_1,EF-hand_5,EF-hand_6,EF-hand_7
CP00001382	96.8632	XP_029213294.2	uncharacterized protein LOC114976915 [Acropora millepora]	85.4	5.31e-140	Methyltransferase type 11	Methyltransf_11,Methyltransf_25
CP00001383	56.5869	XP_029202552.1	uncharacterized protein LOC114966735 [Acropora millepora]	60.6	4.69e-75
CP00001384	94.2594	XP_029202512.2	N-alpha-acetyltransferase 40-like [Acropora millepora]	83.4	8.98e-133	GNAT domain	Acetyltransf_1
CP00001385	94.6002	BAS22114.1	green fluorescent protein L2, partial [Montipora sp. M5]	88.1	2.71e-143	Green fluorescent protein-related
CP00001386	80.4431	XP_020604117.1	vesicle-associated membrane protein 7-like [Orbicella faveolata]	91.1	1.71e-136	Synaptobrevin; Longin domain	Longin,Synaptobrevin
CP00001387	68.2584	XP_029182115.2	clathrin light chain A-like [Acropora millepora]	99.5	2.89e-116	Clathrin light chain	Clathrin_lg_ch
CP00001388	95.2548	XP_015749404.1	PREDICTED: uncharacterized protein LOC107329183 [Acropora digitifera]	99.6	1.91e-163		Methyltransf_11,Methyltransf_25
CP00001389	94.2357	XP_029197496.1	nicotinamide/nicotinic acid mononucleotide adenylyltransferase 1-like [Acropora millepora]	98.7	3.55e-159	Cytidyltransferase-like domain	CTP_transf_like
CP00001390	53.8944	XP_029180391.2	mitochondrial fission factor homolog B-like [Acropora millepora]	98.2	2.3e-155
CP00001391	94.5089	XP_029213035.1	uncharacterized protein LOC114976704 [Acropora millepora]	82.7	2.14e-135		Methyltransf_11,Methyltransf_25
CP00001392	69.3145	XP_027048865.1	deformed epidermal autoregulatory factor 1 homolog [Pocillopora damicornis]	100	2.69e-110		SAND,zf-MYND
CP00001393	94.3183	XP_027050766.1	ubiquitin carboxyl-terminal hydrolase isozyme L3-like [Pocillopora damicornis]	98.7	9.82e-162	Peptidase C12, ubiquitin carboxyl-terminal hydrolase	Peptidase_C12
CP00001394	97.9289	XP_027042580.1	glyoxalase 3-like [Pocillopora damicornis]	100	1.77e-164	DJ-1/PfpI	DJ-1_PfpI
CP00001395	89.1006	XP_027051611.1	flavin reductase (NADPH)-like [Pocillopora damicornis]	96.9	1.83e-157	NAD(P)-binding domain	NAD_binding_10
CP00001396	81.8452	XP_027046861.1	uncharacterized protein LOC113674578 [Pocillopora damicornis]	98.2	2.15e-165	DOMON domain	Cu2_monoox_C,Cu2_monooxygen,DOMON
CP00001397	86.6059	XP_020619608.1	cleavage and polyadenylation specificity factor subunit 5-like [Orbicella faveolata]	96.5	4.17e-163	Cleavage/polyadenylation specificity factor subunit 5	NUDIX_2
CP00001398	68.1384	XP_020602780.1	60S ribosomal protein L23a-like [Orbicella faveolata]	87.3	3.58e-79	Ribosomal protein L23/L25, N-terminal; Ribosomal protein L25/L23	Ribosomal_L23,Ribosomal_L23eN
CP00001399	94.2415	XP_029195608.1	proteasome subunit beta type-1-like [Acropora millepora]	92.5	5.62e-152	Proteasome, subunit alpha/beta	Proteasome
CP00001400	89.4397	XP_029209448.2	uncharacterized protein LOC114973212 [Acropora millepora]	68	4.77e-109	START domain	START
CP00001401	71.6763	XP_022780196.1	uncharacterized protein LOC111321547 [Stylophora pistillata]	63	1.66e-98
CP00001402	97.2936	XP_027042349.1	uncharacterized protein LOC113670407 [Pocillopora damicornis]	100	1.7e-167	Dienelactone hydrolase	DLH
CP00001403	84.5764	XP_029189622.1	glucosamine 6-phosphate N-acetyltransferase-like [Acropora millepora]	85.5	3.25e-113	GNAT domain	Acetyltransf_1
CP00001404	79.9678	XP_029212073.1	ras-related protein Rab-27A-like isoform X1 [Acropora millepora]	95.6	6.6e-156	Small GTPase superfamily	Ras
CP00001405	86.4916	XP_029191642.2	uncharacterized protein LOC114958136 [Acropora millepora]	74.9	4.71e-114	Carboxymuconolactone decarboxylase-like	CMD
CP00001406	86.5621	XP_029191642.2	uncharacterized protein LOC114958136 [Acropora millepora]	80.6	2.08e-124	Carboxymuconolactone decarboxylase-like	CMD
CP00001407	83.3214	XP_015776337.1	PREDICTED: DBH-like monooxygenase protein 1 homolog [Acropora digitifera]	95.6	1.5e-154	DOMON domain	Cu2_monoox_C,Cu2_monooxygen,DOMON
CP00001408	80.0463	XP_029196421.2	calcyclin-binding protein-like [Acropora millepora]	99.1	1.43e-150	CS domain; Siah interacting protein, N-terminal	CS,SGS,Siah-Interact_N
CP00001409	76.5066	XP_029197904.2	phospholipase A2 inhibitor and Ly6/PLAUR domain-containing protein-like [Acropora millepora]	99.1	4.35e-170	Ly-6 antigen/uPA receptor-like
CP00001410	81.8834	XP_029203460.2	DBH-like monooxygenase protein 2 homolog [Acropora millepora]	99.1	3.58e-169	DOMON domain	DOMON
CP00001411	84.1735	XP_029207355.2	uncharacterized protein LOC114970987 [Acropora millepora]	99.1	3.19e-172		MACPF
CP00001412	66.7405	XP_029193706.1	histone deacetylase complex subunit SAP18-like [Acropora millepora]	92.1	1.65e-100	Sin3 associated polypeptide p18	SAP18
CP00001413	76.3848	XP_029193529.2	ATP synthase subunit O, mitochondrial-like [Acropora millepora]	99.6	2.67e-148	ATPase, OSCP/delta subunit	OSCP
CP00001414	90.6244	XP_044175859.1	gamma-interferon-inducible lysosomal thiol reductase-like [Acropora millepora]	70.1	1.27e-118	Gamma interferon inducible lysosomal thiol reductase GILT	GILT,SapA
CP00001415	97.3461	XP_015757714.1	PREDICTED: protein usf-like [Acropora digitifera]	90.4	8.26e-150	Dienelactone hydrolase	DLH
CP00001416	94.2526	XP_029197496.1	nicotinamide/nicotinic acid mononucleotide adenylyltransferase 1-like [Acropora millepora]	84.1	1.9e-134	Cytidyltransferase-like domain	CTP_transf_like
CP00001417	78.3695	XP_022796872.1	ras-related protein Rab-27A-like isoform X1 [Stylophora pistillata]	98.3	1.5e-162	Small GTPase superfamily	Ras
CP00001418	87.0079	XP_022801289.1	uncharacterized protein LOC111338982 [Stylophora pistillata]	85.8	3.97e-140	Carboxymuconolactone decarboxylase-like	CMD
CP00001419	81.3109	XP_027053077.1	ADP-ribosylation factor-like protein 3 [Pocillopora damicornis]	99.6	1.82e-158	Small GTPase superfamily, ARF/SAR type	Arf
CP00001420	67.3825	XP_027041471.1	dnaJ homolog subfamily B member 6-like isoform X2 [Pocillopora damicornis]	99.1	4.06e-146	DnaJ domain	DnaJ,UIM
CP00001421	67.5623	XP_027044827.1	uncharacterized protein LOC113672699 [Pocillopora damicornis]	99.6	6.73e-145	DNA-directed RNA polymerase II subunit GRINL1	GCOM2
CP00001422	74.2835	XP_027043485.1	nuclear polyadenylated RNA-binding protein 3-like [Pocillopora damicornis]	99.1	9.54e-129
CP00001423	94.9993	XP_029186833.2	pseudouridine-5'-phosphatase-like [Acropora millepora]	82.2	4.06e-130	HAD-like domain	HAD_2
CP00001424	89.4155	AET09730.1	hypothetical protein C005-B5 [Acropora millepora]	70.7	4.4e-111	Ferritin/DPS protein domain	Ferritin
CP00001425	86.7386	AET09730.1	hypothetical protein C005-B5 [Acropora millepora]	71.2	2.95e-109	Ferritin/DPS protein domain	Ferritin
CP00001426	78.0097	XP_020618664.1	ER membrane protein complex subunit 7-like [Orbicella faveolata]	91	3.23e-137	Domain of unknown function DUF2012	DUF2012
CP00001427	87.1763	AET09730.1	hypothetical protein C005-B5 [Acropora millepora]	99.6	5.91e-164	Ferritin/DPS protein domain	Ferritin
CP00001428	59.3332	XP_015757016.1	PREDICTED: protein CDV3 homolog A-like [Acropora digitifera]	90.1	2.34e-132	Protein CDV3	CDV3
CP00001429	70.529	XP_029199647.2	LDLR chaperone boca-like [Acropora millepora]	100	1.68e-145	Mesoderm development candidate 2	Mesd
CP00001430	79.0063	XP_029188019.2	ER membrane protein complex subunit 7-like [Acropora millepora]	100	1.54e-150	Domain of unknown function DUF2012	DUF2012
CP00001431	83.601	XP_029199863.1	gelsolin-like protein 2 [Acropora millepora]	56.7	4.59e-127	Gelsolin-like domain	Gelsolin
CP00001432	90.8304	XP_027053202.1	phosphoglycerate kinase-like isoform X1 [Pocillopora damicornis]	93	1.31e-146	Phosphoglycerate kinase	PGK
CP00001433	96.098	XP_027047433.1	uncharacterized protein LOC113675097 [Pocillopora damicornis]	97.8	2.2e-155	Thiaminase-2/PQQC
CP00001434	76.2613	PFX23535.1	Nucleoside diphosphate kinase B [Stylophora pistillata]	91.3	5.34e-147	Nucleoside diphosphate kinase	NDK
CP00001435	90.5245	XP_027057125.1	uncharacterized protein LOC113684022 [Pocillopora damicornis]	100	4.68e-166
CP00001436	80.201	XP_015762826.1	PREDICTED: ras-related protein Rab-11A-like [Acropora digitifera]	89	4.22e-109	Small GTPase superfamily	Ras
CP00001437	92.168	XP_029186096.2	peroxisomal membrane protein 11B-like [Acropora millepora]	100	2.4e-159	Peroxisomal biogenesis factor 11	PEX11
CP00001438	61.2638	XP_029189757.2	RNA-binding protein 4B-like isoform X1 [Acropora millepora]	98.3	3.7e-163	RNA recognition motif domain; Zinc finger, CCHC-type	RRM_1
CP00001439	80.3649	XP_029196497.2	LHFPL tetraspan subfamily member 2a protein-like [Acropora millepora]	98.7	5.04e-161	Lipoma HMGIC fusion partner-like protein	L_HMGIC_fpl
CP00001440	50.7923	XP_029206205.2	uncharacterized protein LOC114970018 [Acropora millepora]	98.3	8.09e-167	Domain of unknown function DUF4773	DUF4773
CP00001441	86.4767	XP_015769687.1	PREDICTED: UPF0598 protein CG30010-like [Acropora digitifera]	84.3	2.94e-139	Protein of unknown function DUF4505	DUF4505
CP00001442	83.7042	XP_022793447.1	60S ribosomal protein L6-like [Stylophora pistillata]	70.7	2.53e-103	60S ribosomal protein L6E; Ribosomal protein L6, N-terminal	Ribosomal_L6e,Ribosomal_L6e_N
CP00001443	80.5084	XP_015778453.1	PREDICTED: perlucin-like protein isoform X2 [Acropora digitifera]	84.5	9.82e-118	C-type lectin-like	Lectin_C
CP00001444	89.2028	XP_027052284.1	uncharacterized protein LOC113679512 isoform X2 [Pocillopora damicornis]	86.1	9.86e-149		Methyltransf_11,Methyltransf_23
CP00001445	86.7482	XP_027051087.1	uncharacterized protein LOC113678400 [Pocillopora damicornis]	100	3.99e-163	Clp protease proteolytic subunit /Translocation-enhancing protein TepA	CLP_protease
CP00001446	93.1709	XP_029197386.2	uncharacterized protein LOC114962557 [Acropora millepora]	77.6	3.84e-138	START domain	START
CP00001447	89.2275	XP_015766807.1	PREDICTED: uncharacterized protein LOC107345590 [Acropora digitifera]	63.4	2.81e-91
CP00001448	89.1643	XP_044164847.1	uncharacterized protein LOC122948815 isoform X3 [Acropora millepora]	57.6	1.51e-117	Death domain
CP00001449	88.1712	XP_015772770.1	PREDICTED: flavin reductase (NADPH)-like [Acropora digitifera]	99.1	2.06e-165	NAD(P)-binding domain	NAD_binding_10
CP00001450	87.8516	XP_015780859.1	PREDICTED: poly [ADP-ribose] polymerase 2-like [Acropora digitifera]	79.6	1.41e-140	Poly(ADP-ribose) polymerase, regulatory domain; Poly(ADP-ribose) polymerase, catalytic domain	PARP,PARP_reg,WGR,WWE
CP00001451	87.1025	XP_015752698.1	PREDICTED: ATP-dependent Clp protease proteolytic subunit-like isoform X2 [Acropora digitifera]	90.3	1.65e-146	Clp protease proteolytic subunit /Translocation-enhancing protein TepA	CLP_protease
CP00001452	73.1987	XP_027045672.1	uncharacterized protein LOC113673453 [Pocillopora damicornis]	97	3.13e-156
CP00001453	96.5866	XP_027044637.1	guanidinoacetate N-methyltransferase A-like [Pocillopora damicornis]	100	4.35e-172
CP00001454	81.7048	RMX51518.1	hypothetical protein pdam_00010306 [Pocillopora damicornis]	89.6	7.17e-159	Glycosyltransferase 2-like	Glycos_transf_2
CP00001455	89.756	XP_029196658.1	proteasome subunit beta type-6-like [Acropora millepora]	98.7	1.06e-163	Proteasome, subunit alpha/beta	Proteasome
CP00001456	94.3864	XP_015767663.1	PREDICTED: glutathione S-transferase omega-1-like [Acropora digitifera]	90.1	3.04e-163	Glutathione S-transferase, N-terminal; Glutathione S-transferase, C-terminal	GST_C,GST_C_2,GST_C_3,GST_N_3
CP00001457	79.4095	XP_029194524.2	ectin-like isoform X1 [Acropora millepora]	65.5	1.79e-86	CAP domain	CAP
CP00001458	76.5385	XP_015751930.1	PREDICTED: chymotrypsinogen A-like [Acropora digitifera]	63.9	5.61e-90	Serine proteases, trypsin domain	Trypsin
CP00001459	89.8352	XP_029196658.1	proteasome subunit beta type-6-like [Acropora millepora]	92.3	7.06e-153	Proteasome, subunit alpha/beta	Proteasome
CP00001460	73.4619	XP_027044646.1	short-chain dehydrogenase/reductase family 9C member 7-like [Pocillopora damicornis]	98.2	2.18e-114	Short-chain dehydrogenase/reductase SDR	adh_short
CP00001461	94.1459	XP_027048322.1	proteasome subunit alpha type-2 [Pocillopora damicornis]	100	1.34e-162	Proteasome alpha-subunit, N-terminal domain; Proteasome, subunit alpha/beta	Proteasome,Proteasome_A_N
CP00001462	85.905	XP_022790258.1	soma ferritin-like isoform X1 [Stylophora pistillata]	78	3.48e-121	Ferritin/DPS protein domain	Ferritin
CP00001463	77.6287	XP_029187661.2	U1 small nuclear ribonucleoprotein A-like [Acropora millepora]	83.8	4.35e-120	RNA recognition motif domain	RRM_1
CP00001464	75.3156	PFX23535.1	Nucleoside diphosphate kinase B [Stylophora pistillata]	69.1	8.76e-103	Nucleoside diphosphate kinase	NDK
CP00001465	79.7592	XP_029185555.1	twinfilin-1-like [Acropora millepora]	82.1	3.71e-124	Actin-depolymerising factor homology domain	Cofilin_ADF
CP00001466	93.7253	XP_020616403.1	proteasome subunit alpha type-2 [Orbicella faveolata]	96.6	3.67e-160	Proteasome alpha-subunit, N-terminal domain; Proteasome, subunit alpha/beta	Proteasome,Proteasome_A_N
CP00001467	94.0739	XP_029208136.1	proteasome subunit alpha type-2 [Acropora millepora]	100	1.34e-162	Proteasome alpha-subunit, N-terminal domain; Proteasome, subunit alpha/beta	Proteasome,Proteasome_A_N
CP00001468	62.6752	XP_029203635.2	dr1-associated corepressor-like [Acropora millepora]	98.7	1.96e-109	Transcription factor CBF/NF-Y/archaeal histone domain	CBFD_NFYB_HMF
CP00001469	82.4367	XP_029192067.1	60S ribosomal protein L10a-like [Acropora millepora]	99.5	7.08e-147	Ribosomal protein L1/ribosomal biogenesis protein	Ribosomal_L1
CP00001470	80.0994	XP_015770800.1	PREDICTED: lipoma HMGIC fusion partner-like 3 protein [Acropora digitifera]	100	2.93e-166	Lipoma HMGIC fusion partner-like protein	L_HMGIC_fpl
CP00001471	80.586	XP_029185555.1	twinfilin-1-like [Acropora millepora]	82.1	1.5e-123	Actin-depolymerising factor homology domain	Cofilin_ADF
CP00001472	77.708	XP_027035808.1	peptidyl-prolyl cis-trans isomerase FKBP3-like [Pocillopora damicornis]	81.2	3.14e-124	FKBP-type peptidyl-prolyl cis-trans isomerase domain	FKBP_C
CP00001473	76.5247	XP_027058453.1	rab-like protein 2A [Pocillopora damicornis]	99.1	2.13e-164	Small GTPase superfamily	Ras
CP00001474	95.0969	XP_027057398.1	chloride intracellular channel protein 3-like [Pocillopora damicornis]	99.6	4.68e-168	Glutathione S-transferase, N-terminal	GST_C_2,GST_N_2,GST_N_3
CP00001475	96.5348	XP_027057663.1	NADPH-dependent pterin aldehyde reductase-like [Pocillopora damicornis]	98.7	9.79e-163	Short-chain dehydrogenase/reductase SDR	adh_short
CP00001476	76.8617	XP_022799672.1	elongation factor 1-delta-like, partial [Stylophora pistillata]	80.5	5.06e-129	Translation elongation factor EF1B, beta/delta subunit, guanine nucleotide exchange domain	EF-1_beta_acid,EF1_GNE
CP00001477	97.9358	XP_029198260.1	glyoxalase 3-like [Acropora millepora]	80.4	1.05e-139	DJ-1/PfpI	DJ-1_PfpI
CP00001478	84.0394	XP_029188576.1	thioredoxin domain-containing protein-like [Acropora millepora]	81.9	9.9e-122	Thioredoxin domain	Thioredoxin,Thioredoxin_6
CP00001479	97.921	XP_029198260.1	glyoxalase 3-like [Acropora millepora]	100	2.94e-171	DJ-1/PfpI	DJ-1_PfpI
CP00001480	82.1213	XP_029188576.1	thioredoxin domain-containing protein-like [Acropora millepora]	98.7	2.11e-155	Thioredoxin domain	Thioredoxin,Thioredoxin_6
CP00001481	95.743	XP_029199398.2	inactive hydroxysteroid dehydrogenase-like protein 1 [Acropora millepora]	100	2.11e-165	Short-chain dehydrogenase/reductase SDR	adh_short
CP00001482	94.1858	XP_029193638.1	glutathione S-transferase omega-1-like [Acropora millepora]	75.9	1.04e-134	Glutathione S-transferase, N-terminal; Glutathione S-transferase, C-terminal	GST_C,GST_C_2,GST_C_3,GST_N_3
CP00001483	88.6221	XP_027053530.1	riboflavin-binding protein-like [Pocillopora damicornis]	98.7	6.19e-178	Folate receptor-like	Folate_rec
CP00001484	79.0294	XP_022779994.1	programmed cell death protein 6-like [Stylophora pistillata]	89	2.33e-143	EF-hand domain	EF-hand_1,EF-hand_5,EF-hand_6,EF-hand_7
CP00001485	73.4125	XP_029196795.1	uncharacterized protein C1orf158 homolog [Acropora millepora]	100	4.53e-180
CP00001486	78.1045	XP_015774295.1	PREDICTED: group XV phospholipase A2-like [Acropora digitifera]	82.7	2.88e-78	Lecithin:cholesterol/phospholipid:diacylglycerol acyltransferase	LCAT
CP00001487	96.6155	XP_029193348.2	glutathione S-transferase U20-like [Acropora millepora]	86.4	1.67e-157	Glutathione S-transferase, N-terminal; Glutathione S-transferase, C-terminal	GST_C,GST_C_2,GST_N_2,GST_N_3
CP00001488	83.9144	XP_027057818.1	thioredoxin domain-containing protein-like [Pocillopora damicornis]	99.1	8.95e-158	Thioredoxin domain	Thioredoxin,Thioredoxin_6
CP00001489	85.4696	XP_027053266.1	BTB/POZ domain-containing protein KCTD12-like [Pocillopora damicornis]	99.6	5.69e-170	Potassium channel tetramerisation-type BTB domain	BTB_2
CP00001490	93.0469	XP_027057641.1	thiopurine S-methyltransferase-like [Pocillopora damicornis]	96.6	3.04e-167	TPMT family	TPMT
CP00001491	95.9922	RMX46284.1	hypothetical protein pdam_00000599 [Pocillopora damicornis]	99.6	5.92e-172	Glutathione S-transferase, N-terminal	GST_C,GST_C_2,GST_N_2,GST_N_3
CP00001492	87.5446	XP_015767313.1	PREDICTED: uncharacterized protein LOC107346059 [Acropora digitifera]	59.3	1.01e-86
CP00001493	72.3921	XP_029186239.2	uncharacterized protein LOC114953962 [Acropora millepora]	100	4.13e-163
CP00001494	90.3365	XP_029195500.2	probable acylpyruvase FAHD1, mitochondrial [Acropora millepora]	99.6	3.72e-175	Fumarylacetoacetase, C-terminal-related	FAA_hydrolase
CP00001495	87.6733	XP_044178194.1	uncharacterized protein LOC114965556 [Acropora millepora]	92.4	6.3e-158
CP00001496	95.4593	XP_015757311.1	PREDICTED: thiopurine S-methyltransferase-like [Acropora digitifera]	77.4	7.2e-132	TPMT family	TPMT
CP00001497	57.3618	XP_029210367.2	uncharacterized protein LOC114974229 [Acropora millepora]	88.2	2.6e-20		NHL
CP00001498	95.7009	XP_020632937.1	glutathione S-transferase U20-like [Orbicella faveolata]	73.7	5.2e-127	Glutathione S-transferase, N-terminal; Glutathione S-transferase, C-terminal	GST_C,GST_C_2,GST_N_2,GST_N_3
CP00001499	93.2962	XP_027036818.1	leucine-rich repeat-containing protein 57-like [Pocillopora damicornis]	100	1.72e-93	Leucine-rich repeat	LRR_1,LRR_4,LRR_8
CP00001500	71.3712	XP_027041666.1	uncharacterized protein LOC113669784 isoform X1 [Pocillopora damicornis]	99.6	1.14e-165
CP00001501	79.8206	XP_027052926.1	F-box only protein 36-like [Pocillopora damicornis]	100	1.51e-170	F-box domain	F-box,F-box-like
CP00001502	95.7251	XP_027051973.1	6-phosphogluconolactonase-like [Pocillopora damicornis]	100	3.04e-170	Glucosamine/galactosamine-6-phosphate isomerase	Glucosamine_iso
CP00001503	67.739	XP_027037378.1	polyadenylate-binding protein 2-B-like isoform X1 [Pocillopora damicornis]	100	9e-163	RNA recognition motif domain	BH4,Bcl-2,RRM_1
CP00001504	81.4603	XP_022795065.1	cathepsin B-like [Stylophora pistillata]	57	2.83e-125	Peptidase C1A, papain C-terminal	Peptidase_C1,Propeptide_C1
CP00001505	72.4249	XP_022780284.1	syntaxin-8-like [Stylophora pistillata]	94.1	3.49e-137	Target SNARE coiled-coil homology domain	SNARE
CP00001506	94.3128	XP_027052520.1	glutathione S-transferase omega-1-like isoform X2 [Pocillopora damicornis]	98.3	3.44e-176	Glutathione S-transferase, N-terminal	GST_C,GST_C_2,GST_C_3,GST_N_3
CP00001507	71.5614	XP_029213148.2	60S ribosomal protein L35-like, partial [Acropora millepora]	99.5	6.86e-118	Ribosomal protein L29	Ribosomal_L29
CP00001508	93.4972	XP_029179902.2	protein-L-isoaspartate(D-aspartate) O-methyltransferase-like [Acropora millepora]	98.7	3.29e-172		PCMT
CP00001509	94.961	XP_015768702.1	PREDICTED: failed axon connections homolog [Acropora digitifera]	98.3	9.57e-174	Thioredoxin-like fold; Metaxin, glutathione S-transferase domain	GST_C_6,GST_N_4
CP00001510	94.2455	XP_020610327.1	uncharacterized protein LOC110048911 [Orbicella faveolata]	76.9	4.07e-133
CP00001511	90.6614	XP_029185183.2	CD151 antigen-like [Acropora millepora]	61.2	9.62e-101	Tetraspanin/Peripherin	Tetraspannin
CP00001512	88.4951	RMX40008.1	hypothetical protein pdam_00017274 [Pocillopora damicornis]	58	1.77e-87	Pentraxin-related	C8,EGF,EGF_CA,Fibrinogen_C,IgGFc_binding,Lectin_C,TIL,TILa,VWA,VWD
CP00001513	89.4861	RMX40008.1	hypothetical protein pdam_00017274 [Pocillopora damicornis]	54.5	5.49e-84	Pentraxin-related	Pentaxin
CP00001514	70.0306	XP_027054431.1	regulator of G-protein signaling 19-like [Pocillopora damicornis]	100	4e-171	RGS domain	RGS
CP00001515	85.6336	XP_027049756.1	60S ribosomal protein L6-like [Pocillopora damicornis]	99.6	2.1e-157	60S ribosomal protein L6E; Ribosomal protein L6, N-terminal	Ribosomal_L6e,Ribosomal_L6e_N
CP00001516	92.0732	XP_027047772.1	chloride intracellular channel protein 1-like [Pocillopora damicornis]	99.6	2.7e-169		GST_C_2,GST_N_2,GST_N_3
CP00001517	90.374	XP_029185183.2	CD151 antigen-like [Acropora millepora]	62.8	3.69e-103	Tetraspanin/Peripherin	Tetraspannin
CP00001518	91.3841	XP_015771184.1	PREDICTED: Parkinson disease 7 domain-containing protein 1-like isoform X2 [Acropora digitifera]	91.9	2e-144	DJ-1/PfpI
CP00001519	85.6446	XP_027043752.1	uncharacterized protein LOC113671700 [Pocillopora damicornis]	72.7	4.9e-114		EGF,EGF_CA,Ephrin_rec_like,FXa_inhibition,HYR,Sushi,VWA,cEGF
CP00001520	90.5872	YP_009472228.1	cytochrome c oxidase subunit II [Montipora aequituberculata]	100	2.55e-169	Cytochrome c oxidase subunit II-like C-terminal; Cytochrome C oxidase subunit II, transmembrane domain	COX2,COX2_TM
CP00001521	93.1629	XP_029179902.2	protein-L-isoaspartate(D-aspartate) O-methyltransferase-like [Acropora millepora]	87.8	1.12e-152		PCMT
CP00001522	83.4059	XP_029185183.2	CD151 antigen-like [Acropora millepora]	59.3	8e-93	Tetraspanin/Peripherin	Tetraspannin
CP00001523	85.642	XP_027042833.1	riboflavin-binding protein-like isoform X1 [Pocillopora damicornis]	95.1	3.03e-179	Folate receptor-like	Folate_rec
CP00001524	78.8141	XP_027037119.1	ATP synthase F(0) complex subunit B1, mitochondrial-like [Pocillopora damicornis]	98.8	9.65e-159	ATP synthase, F0 complex, subunit B/MI25	Mt_ATP-synt_B
CP00001525	74.8034	XP_027055795.1	small glutamine-rich tetratricopeptide repeat-containing protein beta-like [Pocillopora damicornis]	73.6	4.85e-117	Tetratricopeptide repeat; SGTA, homodimerisation domain	SGTA_dimer,TPR_1,TPR_11,TPR_2,TPR_8
CP00001526	84.6273	XP_027052533.1	yrdC domain-containing protein, mitochondrial-like [Pocillopora damicornis]	98.8	3.82e-165	YrdC-like domain	Sua5_yciO_yrdC
CP00001527	95.8212	XP_029191141.2	6-phosphogluconolactonase-like [Acropora millepora]	85	7.39e-146	Glucosamine/galactosamine-6-phosphate isomerase	Glucosamine_iso
CP00001528	79.1281	XP_029198835.2	uncharacterized protein LOC114963784 [Acropora millepora]	63.2	1.11e-94
CP00001529	64.9279	XP_015760086.1	PREDICTED: uncharacterized protein LOC107339330 [Acropora digitifera]	56.3	6.43e-73
CP00001530	67.2167	XP_029206808.2	uncharacterized protein LOC114970514 isoform X1 [Acropora millepora]	99.6	6.66e-175
CP00001531	73.5449	XP_029187891.2	LIM and SH3 domain protein 1-like [Acropora millepora]	100	3.37e-159	Nebulin repeat; SH3 domain; Zinc finger, LIM-type	LIM,Nebulin,SH3_1,SH3_9
CP00001532	96.9719	XP_029191141.2	6-phosphogluconolactonase-like [Acropora millepora]	98.8	1.29e-171	Glucosamine/galactosamine-6-phosphate isomerase	Glucosamine_iso
CP00001533	93.3073	XP_044173991.1	ficolin-2-like [Acropora millepora]	73.2	1.45e-111	Fibrinogen, alpha/beta/gamma chain, C-terminal globular domain	EGF_2,Fibrinogen_C,fn3,hEGF
CP00001534	72.2224	XP_029188637.2	uncharacterized protein LOC114955879 isoform X2 [Acropora millepora]	46	3.15e-49
CP00001535	68.39	XP_044176438.1	uncharacterized protein LOC114955406 [Acropora millepora]	48.3	5.41e-39	Domain of unknown function DUF4476
CP00001536	93.6308	XP_027053072.1	tropomyosin A-like [Pocillopora damicornis]	99.6	1.89e-145	Tropomyosin
CP00001537	66.8238	XP_022798719.1	nascent polypeptide-associated complex subunit alpha-like [Stylophora pistillata]	88.8	1.78e-108	Nascent polypeptide-associated complex NAC domain	NAC
CP00001538	88.9648	XP_029195124.1	dolichol-phosphate mannosyltransferase subunit 1-like [Acropora millepora]	95	1.96e-163	Glycosyltransferase 2-like	Glycos_transf_2
CP00001539	76.5299	XP_029191487.1	ras-related protein Rab-23-like [Acropora millepora]	87.6	1e-140	Small GTPase superfamily	Ras
CP00001540	82.722	XP_029205083.2	corrinoid adenosyltransferase-like [Acropora millepora]	79.4	1.98e-121	Adenosylcobalamin biosynthesis, ATP:cob(I)alamin adenosyltransferase-like	Cob_adeno_trans
CP00001541	79.7012	XP_044172523.1	ATP synthase F(0) complex subunit B1, mitochondrial-like [Acropora millepora]	88	2.74e-138	ATP synthase, F0 complex, subunit B/MI25	Mt_ATP-synt_B
CP00001542	93.8729	XP_044169322.1	myosin-10-like [Acropora millepora]	52.3	8.28e-61	Tropomyosin
CP00001543	87.2605	XP_015749306.1	PREDICTED: neural cell adhesion molecule 2-like [Acropora digitifera]	93.8	1.51e-156	Immunoglobulin I-set	Ig_3
CP00001544	88.2595	XP_029209332.2	CD63 antigen-like [Acropora millepora]	99.6	1.15e-171	Tetraspanin/Peripherin	Tetraspannin
CP00001545	94.4604	XP_015756568.1	PREDICTED: 14-3-3 protein theta-like [Acropora digitifera]	99.2	2.67e-161	14-3-3 domain	2014-03-03
CP00001546	75.8299	XP_029191487.1	ras-related protein Rab-23-like [Acropora millepora]	100	1.18e-164	Small GTPase superfamily	Ras
CP00001547	97.3859	XP_015777460.1	PREDICTED: dihydropteridine reductase-like [Acropora digitifera]	100	9.42e-171		adh_short,adh_short_C2
CP00001548	94.2922	XP_044169322.1	myosin-10-like [Acropora millepora]	100	2.16e-151	Tropomyosin
CP00001549	91.0161	XP_029185183.2	CD151 antigen-like [Acropora millepora]	93.8	2.29e-162	Tetraspanin/Peripherin	Tetraspannin
CP00001550	70.7464	XP_015772337.1	PREDICTED: melanotransferrin-like [Acropora digitifera]	59.2	9.51e-76	Transferrin-like domain	Transferrin
CP00001551	86.1848	XP_029209332.2	CD63 antigen-like [Acropora millepora]	63.9	1.04e-112	Tetraspanin/Peripherin	Tetraspannin
CP00001552	81.2359	XP_029190102.2	eukaryotic translation initiation factor 4E type 3-like [Acropora millepora]	84.6	9.8e-148	Translation Initiation factor eIF- 4e	IF4E
CP00001553	75.6704	XP_027048089.1	ras-related protein Rab-23-like [Pocillopora damicornis]	100	3.27e-167	Small GTPase superfamily	Ras
CP00001554	87.7869	RMX59579.1	hypothetical protein pdam_00003644 [Pocillopora damicornis]	98.7	1.88e-171	Gamma interferon inducible lysosomal thiol reductase GILT	GILT,SapA
CP00001555	92.1216	XP_027037576.1	caspase-3-like [Pocillopora damicornis]	99.6	9.98e-170		Peptidase_C14
CP00001556	93.794	XP_027044858.1	tropomyosin-like [Pocillopora damicornis]	92.2	2.04e-32	Tropomyosin
CP00001557	92.9819	XP_027044875.1	tropomyosin-like [Pocillopora damicornis]	93.8	2.24e-31	Tropomyosin
CP00001558	78.688	XP_044173017.1	ras-related protein Rab-39B-like [Acropora millepora]	91.7	1.74e-162	Small GTPase superfamily	Ras
CP00001559	92.8817	XP_044182461.1	proteasome subunit alpha type-5-like [Acropora millepora]	98.3	1.81e-164	Proteasome alpha-subunit, N-terminal domain; Proteasome, subunit alpha/beta	Proteasome,Proteasome_A_N
CP00001560	85.426	XP_015771443.1	PREDICTED: vacuolar-sorting protein SNF8-like [Acropora digitifera]	90.5	7.92e-159	EAP30	EAP30
CP00001561	93.4296	XP_029196579.1	tropomyosin alpha-4 chain-like [Acropora millepora]	100	4.34e-91	Tropomyosin	Tropomyosin,Tropomyosin_1
CP00001562	93.305	XP_029196571.2	tropomyosin-like [Acropora millepora]	99.5	2.88e-32	Tropomyosin
CP00001563	94.1408	XP_015756567.1	PREDICTED: 14-3-3-like protein [Acropora digitifera]	100	8.26e-161	14-3-3 domain	2014-03-03
CP00001564	93.0002	XP_044182461.1	proteasome subunit alpha type-5-like [Acropora millepora]	100	1.89e-166	Proteasome alpha-subunit, N-terminal domain; Proteasome, subunit alpha/beta	Proteasome,Proteasome_A_N
CP00001565	76.1204	XP_029206064.2	putative Ras-related protein Rab-33 [Acropora millepora]	99.6	5.04e-171	Small GTPase superfamily	Ras
CP00001566	93.2569	XP_029196579.1	tropomyosin alpha-4 chain-like [Acropora millepora]	63.2	1.45e-28	Tropomyosin
CP00001567	87.2611	XP_020631737.1	neuronal pentraxin-1-like isoform X1 [Orbicella faveolata]	53.5	7.43e-77	Pentraxin-related	Pentaxin
CP00001568	91.2028	RMX43351.1	hypothetical protein pdam_00020480 [Pocillopora damicornis]	95.8	1.9e-176	Green fluorescent protein-related	GFP
CP00001569	73.78	XP_027044489.1	LIM and SH3 domain protein 1-like [Pocillopora damicornis]	99.6	1.88e-162	Nebulin repeat; SH3 domain; Zinc finger, LIM-type	LIM,Nebulin,SH3_1,SH3_9
CP00001570	93.9024	XP_027059005.1	tropomyosin-like [Pocillopora damicornis]	99.2	4.65e-147	Tropomyosin	Tropomyosin
CP00001571	83.1255	XP_027042465.1	ras-related protein Rab-38-like [Pocillopora damicornis]	100	3.87e-180	Mitochondrial Rho-like	Ras
CP00001572	89.1348	XP_027039252.1	tetraspanin-4-like [Pocillopora damicornis]	97.1	2.99e-143	Tetraspanin/Peripherin	Tetraspannin
CP00001573	87.8291	XP_027045274.1	CD151 antigen-like isoform X3 [Pocillopora damicornis]	96.3	4.81e-165	Tetraspanin/Peripherin	Tetraspannin
CP00001574	93.6851	XP_029213191.2	tropomyosin-like [Acropora millepora]	39.9	4.73e-38	Tropomyosin
CP00001575	92.8722	XP_027047772.1	chloride intracellular channel protein 1-like [Pocillopora damicornis]	67.4	1.15e-102		GST_C_2,GST_N_2,GST_N_3
CP00001576	85.1131	XP_029205228.2	riboflavin-binding protein-like [Acropora millepora]	70.9	1.2e-126	Folate receptor-like	Folate_rec
CP00001577	85.2316	XP_015766592.1	PREDICTED: isochorismatase domain-containing protein 2-like [Acropora digitifera]	93.9	8.81e-125	Isochorismatase-like	Isochorismatase
CP00001578	93.8211	XP_029213191.2	tropomyosin-like [Acropora millepora]	99.2	1.05e-143	Tropomyosin	Tropomyosin
CP00001579	90.1153	XP_015755350.1	PREDICTED: CD151 antigen-like [Acropora digitifera]	94.2	2.57e-162	Tetraspanin/Peripherin	Tetraspannin
CP00001580	87.5502	XP_029199852.2	tetraspanin-4-like [Acropora millepora]	100	1.05e-168	Tetraspanin/Peripherin	Tetraspannin
CP00001581	76.5899	XP_029205010.2	survival of motor neuron-related-splicing factor 30-like [Acropora millepora]	99.6	3.19e-138	Survival motor neuron	SMN
CP00001582	76.4382	XP_029205010.2	survival of motor neuron-related-splicing factor 30-like [Acropora millepora]	79.9	1.15e-117	Survival motor neuron	SMN
CP00001583	84.5805	XP_029202565.2	uncharacterized protein LOC114966754 isoform X2 [Acropora millepora]	34.9	6.83e-40
CP00001584	87.5693	XP_027041401.1	GTP:AMP phosphotransferase AK3, mitochondrial-like [Pocillopora damicornis]	99.6	4.84e-170	Adenylate kinase, active site lid domain	ADK,ADK_lid
CP00001585	76.3743	XP_022808024.1	survival of motor neuron-related-splicing factor 30-like [Stylophora pistillata]	95.9	2.04e-146	Survival motor neuron	SMN
CP00001586	92.8389	XP_027046636.1	60S ribosomal protein L7-like [Pocillopora damicornis]	99.6	1.19e-163	Ribosomal protein L30, N-terminal; Ribosomal protein L30, ferredoxin-like fold domain	Ribosomal_L30,Ribosomal_L30_N
CP00001587	88.617	XP_027045255.1	CD151 antigen-like [Pocillopora damicornis]	100	3.27e-168	Tetraspanin/Peripherin	Tetraspannin
CP00001588	93.6171	XP_015755884.1	PREDICTED: 14-3-3 protein epsilon-like isoform X4 [Acropora digitifera]	83.1	1.56e-134	14-3-3 domain	2014-03-03
CP00001589	93.4671	XP_020619369.1	tropomyosin-2-like [Orbicella faveolata]	39.3	1.03e-13	Tropomyosin	Tropomyosin
CP00001590	96.0996	XP_015769004.1	PREDICTED: L-xylulose reductase-like [Acropora digitifera]	91.8	1.4e-153		adh_short,adh_short_C2
CP00001591	83.6581	XP_015758796.1	PREDICTED: 40S ribosomal protein S3 [Acropora digitifera]	100	1.39e-169	K Homology domain, type 2	KH_2,Ribosomal_S3_C
CP00001592	81.1641	XP_029189741.1	rho GDP-dissociation inhibitor 1-like [Acropora millepora]	100	7.16e-172	Rho protein GDP-dissociation inhibitor	Rho_GDI
CP00001593	93.6429	XP_029212471.2	tropomyosin-like [Acropora millepora]	91.4	2.48e-53	Tropomyosin	Tropomyosin
CP00001594	91.6469	XP_044183335.1	24-methylenesterol C-methyltransferase 2-like [Acropora millepora]	71.5	2.43e-116		Methyltransf_11,Methyltransf_25
CP00001595	77.6224	RMX44799.1	hypothetical protein pdam_00016344 [Pocillopora damicornis]	99.1	2.68e-120	Heat shock protein 70 family	HSP70,MreB_Mbl
CP00001596	70.8743	XP_027049192.1	nucleolin-like [Pocillopora damicornis]	97.6	7.65e-110
CP00001597	94.5441	XP_027049757.1	14-3-3-like protein [Pocillopora damicornis]	99.6	9.7e-166	14-3-3 domain	2014-03-03
CP00001598	91.9157	XP_027046319.1	eukaryotic translation initiation factor 6-like [Pocillopora damicornis]	100	4.29e-169	Translation initiation factor IF6	eIF-6
CP00001599	66.7204	XP_027056560.1	uncharacterized protein LOC113683508 [Pocillopora damicornis]	93.8	4.63e-118	Death domain	Death,TIR,TIR_2
CP00001600	89.3162	XP_027054311.1	UTP--glucose-1-phosphate uridylyltransferase-like [Pocillopora damicornis]	95.1	8.61e-157	UDPGP family	UDPGP
CP00001601	69.2365	XP_027038765.1	26S proteasome non-ATPase regulatory subunit 8-like [Pocillopora damicornis]	90.7	3.3e-165	CSN8/PSMD8/EIF3K	CSN8_PSD8_EIF3K
CP00001602	96.813	XP_027046871.1	nmrA-like family domain-containing protein 1 [Pocillopora damicornis]	98.4	4.59e-173	NmrA-like domain	NmrA
CP00001603	79.6043	XP_015779945.1	PREDICTED: mitochondrial genome maintenance protein MGM101-like [Acropora digitifera]	81.7	2.22e-137	Mitochondrial genome maintenance Mgm101	Mgm101p
CP00001604	88.2352	XP_029208273.2	GTP:AMP phosphotransferase AK3, mitochondrial-like [Acropora millepora]	99.6	3.67e-168	Adenylate kinase, active site lid domain	ADK,ADK_lid
CP00001605	88.368	XP_029211709.1	tubulin-folding cofactor B-like [Acropora millepora]	99.6	4.12e-167	Ubiquitin domain; CAP Gly-rich domain	CAP_GLY,Ubiquitin_2
CP00001606	86.7871	XP_044173651.1	ectin-like [Acropora millepora]	98.8	9.49e-182	ShKT domain; CAP domain	CAP,Ldl_recept_a
CP00001607	75.0416	XP_044172775.1	GTPase IMAP family member 7-like [Acropora millepora]	99.6	3.15e-171	AIG1-type guanine nucleotide-binding (G) domain
CP00001608	89.9347	XP_015759979.1	PREDICTED: chloride intracellular channel protein 2-like [Acropora digitifera]	100	1.39e-174		GST_C_2,GST_N_2,GST_N_3
CP00001609	93.5137	XP_015756567.1	PREDICTED: 14-3-3-like protein [Acropora digitifera]	80.8	2.07e-125	14-3-3 domain	2014-03-03
CP00001610	93.8074	XP_029199433.2	persulfide dioxygenase ETHE1 homolog, mitochondrial-like [Acropora millepora]	91.4	1.88e-163	Metallo-beta-lactamase	Lactamase_B
CP00001611	87.8994	XP_027049959.1	CD151 antigen-like [Pocillopora damicornis]	91.9	1.37e-161	Tetraspanin/Peripherin	Tetraspannin
CP00001612	89.2233	XP_027045581.1	acyl-protein thioesterase 1-like [Pocillopora damicornis]	99.2	6.39e-176	Phospholipase/carboxylesterase/thioesterase	Abhydrolase_2
CP00001613	91.3858	XP_027044701.1	40S ribosomal protein S6-like [Pocillopora damicornis]	100	1.22e-164	Ribosomal protein S6e	Ribosomal_S6e
CP00001614	86.4046	XP_027050145.1	ribonuclease T2-like, partial [Pocillopora damicornis]	96.5	2.79e-147	Ribonuclease T2-like	Ribonuclease_T2
CP00001615	94.4848	XP_027038857.1	proteasome subunit alpha type-6 [Pocillopora damicornis]	98.8	8.71e-174	Proteasome alpha-subunit, N-terminal domain; Proteasome, subunit alpha/beta	Proteasome,Proteasome_A_N
CP00001616	90.226	XP_027053105.1	CD63 antigen-like [Pocillopora damicornis]	91.1	2.76e-161	Tetraspanin/Peripherin	Tetraspannin
CP00001617	63.0433	XP_027043493.1	THO complex subunit 4-like [Pocillopora damicornis]	99.2	1.25e-130	RNA recognition motif domain; Chromatin target of PRMT1 protein, C-terminal	FYTT,FoP_duplication,RRM_1
CP00001618	89.1843	XP_015777810.1	PREDICTED: CD151 antigen-like [Acropora digitifera]	87.4	6.8e-146	Tetraspanin/Peripherin	Tetraspannin
CP00001619	67.2763	XP_029207742.2	26S proteasome non-ATPase regulatory subunit 9-like [Acropora millepora]	99.4	1.53e-104		PDZ_2
CP00001620	80.3478	XP_029183061.1	cilia- and flagella-associated protein 77-like [Acropora millepora]	100	3.7e-175	Domain of unknown function DUF4483	DUF4483
CP00001621	88.0353	XP_015777810.1	PREDICTED: CD151 antigen-like [Acropora digitifera]	100	1.39e-170	Tetraspanin/Peripherin	Tetraspannin
CP00001622	71.0121	XP_029201271.1	mitochondrial 2-oxoglutarate/malate carrier protein-like isoform X2 [Acropora millepora]	100	3.19e-163	Mitochondrial substrate/solute carrier	Mito_carr
CP00001623	67.8697	XP_029214412.2	mitochondrial import inner membrane translocase subunit Tim21-like [Acropora millepora]	97.2	9.36e-169	Mitochondrial import inner membrane translocase subunit Tim21	TIM21
CP00001624	88.6642	XP_015771944.1	PREDICTED: beta-hexosaminidase 1-like [Acropora digitifera]	78.9	2.47e-127	Glycoside hydrolase family 20, catalytic domain; Beta-hexosaminidase, eukaryotic type, N-terminal	Glyco_hydro_20
CP00001625	94.7838	RMX42297.1	hypothetical protein pdam_00009842 [Pocillopora damicornis]	98.3	1.54e-151	14-3-3 domain	2014-03-03
CP00001626	95.4253	XP_027049690.1	gamma-glutamyl peptidase 4-like [Pocillopora damicornis]	99.2	4.16e-177	Glutamine amidotransferase	GATase
CP00001627	77.6589	XP_027044824.1	dual specificity mitogen-activated protein kinase kinase 1-like [Pocillopora damicornis]	65	2.31e-150	Protein kinase domain	Pkinase
CP00001628	81.8886	XP_027055640.1	V-type proton ATPase subunit D-like [Pocillopora damicornis]	100	1.48e-161	ATPase, V1 complex, subunit D	ATP-synt_D
CP00001629	94.711	XP_029192802.2	enoyl-CoA delta isomerase 2, peroxisomal-like [Acropora millepora]	61.7	1.49e-101	Crotonase superfamily	ECH_1
CP00001630	78.9294	XP_015757457.1	PREDICTED: polynucleotide 3'-phosphatase ZDP-like [Acropora digitifera]	79.5	1.36e-129	Polynucleotide kinase 3 phosphatase	PNK3P,zf-PARP
CP00001631	96.8711	XP_029204075.1	triosephosphate isomerase-like [Acropora millepora]	87.9	4.53e-156	Triosephosphate isomerase	TIM
CP00001632	85.5054	XP_029188848.1	peroxiredoxin-2-like isoform X1 [Acropora millepora]	99.6	1.02e-177	Alkyl hydroperoxide reductase subunit C/ Thiol specific antioxidant; Peroxiredoxin, C-terminal	1-cysPrx_C,AhpC-TSA
CP00001633	54.4278	XP_029206234.2	uncharacterized protein LOC114970036 [Acropora millepora]	98.4	2.5e-176	Domain of unknown function DUF4773	DUF4773
CP00001634	96.6252	XP_029204075.1	triosephosphate isomerase-like [Acropora millepora]	100	9.8e-176	Triosephosphate isomerase	TIM
CP00001635	75.7434	XP_029204518.2	collagen triple helix repeat-containing protein 1-like [Acropora millepora]	98.4	2.38e-135	Collagen triple helix repeat	Collagen
CP00001636	85.8802	XP_015769157.1	PREDICTED: peroxiredoxin-2-like isoform X1 [Acropora digitifera]	86.6	1.07e-154	Alkyl hydroperoxide reductase subunit C/ Thiol specific antioxidant; Peroxiredoxin, C-terminal	1-cysPrx_C,AhpC-TSA
CP00001637	85.0484	XP_027055760.1	uncharacterized protein LOC113682771 [Pocillopora damicornis]	99.2	2.39e-172	Spot 14 family
CP00001638	94.0812	XP_027037521.1	uncharacterized protein LOC113665976 [Pocillopora damicornis]	98.4	6.93e-181	Ectoine synthase	Ectoine_synth
CP00001639	88.0539	XP_027044792.1	oxidoreductase HTATIP2-like [Pocillopora damicornis]	95.6	2.95e-157	NAD(P)-binding domain	NAD_binding_10
CP00001640	92.8591	XP_029188758.1	14-3-3-like protein 2 isoform X2 [Acropora millepora]	70.2	7.94e-102	14-3-3 domain	2014-03-03
CP00001641	76.1158	XP_029185233.1	lysosome-associated membrane glycoprotein 1-like [Acropora millepora]	59.4	4.11e-88	Lysosome-associated membrane glycoprotein	Lamp
CP00001642	91.7463	XP_015756568.1	PREDICTED: 14-3-3 protein theta-like [Acropora digitifera]	74	7.47e-110	14-3-3 domain	2014-03-03
CP00001643	78.5601	XP_029188995.2	ADP-ribosylation factor-like protein 15 [Acropora millepora]	84.3	9.11e-141	Small GTPase superfamily, ARF/SAR type	Arf
CP00001644	97.2875	XP_029190230.2	3-hydroxybutyrate dehydrogenase type 2-like [Acropora millepora]	94.8	1.17e-163		adh_short_C2
CP00001645	91.3871	XP_015762624.1	PREDICTED: myosin-7-like [Acropora digitifera]	100	8.1e-155	Tropomyosin
CP00001646	88.1191	XP_015755047.1	PREDICTED: high mobility group protein B1-like [Acropora digitifera]	55.2	8.3e-82	High mobility group box domain	HMG_box
CP00001647	96.916	XP_029190230.2	3-hydroxybutyrate dehydrogenase type 2-like [Acropora millepora]	86.6	2.37e-147		adh_short_C2
CP00001648	89.3173	XP_027051967.1	peroxisomal membrane protein 11C-like [Pocillopora damicornis]	100	2.31e-175	Peroxisomal biogenesis factor 11	PEX11
CP00001649	96.5068	XP_027051195.1	uncharacterized protein LOC113678514 [Pocillopora damicornis]	98.8	1.34e-174	Short-chain dehydrogenase/reductase SDR	adh_short
CP00001650	85.4438	XP_027039499.1	peroxiredoxin-1-like isoform X1 [Pocillopora damicornis]	99.6	1.69e-177	Alkyl hydroperoxide reductase subunit C/ Thiol specific antioxidant; Peroxiredoxin, C-terminal	1-cysPrx_C,AhpC-TSA
CP00001651	67.4792	RMX52242.1	hypothetical protein pdam_00007957, partial [Pocillopora damicornis]	90.4	7.8e-137	Ribosomal protein L11, C-terminal; Ribosomal protein L11, N-terminal	Ribosomal_L11,Ribosomal_L11_N
CP00001652	60.4903	XP_027040054.1	RNA-binding protein lark-like isoform X1 [Pocillopora damicornis]	98	4.52e-157	RNA recognition motif domain; Zinc finger, CCHC-type	RRM_1
CP00001653	88.6277	XP_029191445.1	acyl-protein thioesterase 2-like [Acropora millepora]	72.9	1.15e-129	Phospholipase/carboxylesterase/thioesterase	Abhydrolase_2
CP00001654	92.3463	XP_029188791.1	14-3-3 protein 3-like [Acropora millepora]	75.6	4.98e-116	14-3-3 domain	2014-03-03
CP00001655	89.0942	XP_020604443.1	oxidoreductase HTATIP2-like [Orbicella faveolata]	71.1	9.59e-113	NAD(P)-binding domain	NAD_binding_10
CP00001656	60.8097	XP_029189669.2	aly/REF export factor 2-like [Acropora millepora]	82.3	2.82e-101	RNA recognition motif domain; Chromatin target of PRMT1 protein, C-terminal	FYTT,FoP_duplication,RRM_1
CP00001657	89.2956	XP_020604443.1	oxidoreductase HTATIP2-like [Orbicella faveolata]	71.2	2.46e-108	NAD(P)-binding domain	NAD_binding_10
CP00001658	92.5112	XP_029188758.1	14-3-3-like protein 2 isoform X2 [Acropora millepora]	100	9.68e-168	14-3-3 domain	2014-03-03
CP00001659	87.6769	XP_020625043.1	uncharacterized protein LOC110062459 [Orbicella faveolata]	69.3	3.2e-102	Thiaminase-2/PQQC	TENA_THI-4
CP00001660	73.2741	XP_015757372.1	PREDICTED: phosducin-like protein 3 [Acropora digitifera]	83.5	8.17e-129	Phosducin, thioredoxin-like domain	Phosducin
CP00001661	67.7266	XP_029195326.2	putative beta-lactamase-like 1 [Acropora millepora]	78	1.58e-89	Beta-lactamase-related	Beta-lactamase
CP00001662	79.9378	XP_027038592.1	uncharacterized protein LOC113666999 [Pocillopora damicornis]	97.2	1.97e-172	Autophagy-related protein 27	ATG27
CP00001663	66.5323	XP_027057638.1	RNA transcription, translation and transport factor protein-like [Pocillopora damicornis]	97.6	6.27e-167	Protein of unknown function UPF0568	RLL
CP00001664	86.3388	XP_029194044.2	endoplasmic reticulum resident protein 29-like isoform X1 [Acropora millepora]	89.6	5.82e-149	Endoplasmic reticulum, protein ERp29, C-terminal; ERp29, N-terminal	ERp29,ERp29_N
CP00001665	78.0772	XP_022808806.1	zinc metalloproteinase nas-4-like [Stylophora pistillata]	58.1	3.88e-49	MAM domain; Carbohydrate-binding WSC	Astacin,CUB,MAM,Sushi
CP00001666	87.0227	XP_029194044.2	endoplasmic reticulum resident protein 29-like isoform X1 [Acropora millepora]	100	1.66e-164	Endoplasmic reticulum, protein ERp29, C-terminal; ERp29, N-terminal	ERp29,ERp29_N
CP00001667	56.9706	XP_015751633.1	PREDICTED: retinoschisin-like isoform X2 [Acropora digitifera]	35.5	3.46e-49	EGF-like domain	EGF
CP00001668	94.6175	XP_027048374.1	14-3-3 protein gamma-like [Pocillopora damicornis]	99.2	9.68e-169	14-3-3 domain	2014-03-03
CP00001669	78.3176	XP_027051242.1	synaptophysin-like protein 1 [Pocillopora damicornis]	94.8	8.89e-165	Marvel domain	MARVEL
CP00001670	80.6214	XP_027042175.1	ribosome maturation protein SBDS-like [Pocillopora damicornis]	100	4.29e-172	Ribosome maturation protein SBDS, C-terminal; Ribosome maturation protein SBDS, N-terminal	SBDS,SBDS_C
CP00001671	85.8387	XP_022798757.1	endoplasmic reticulum resident protein 29-like [Stylophora pistillata]	91.2	1.61e-151	Endoplasmic reticulum, protein ERp29, C-terminal; ERp29, N-terminal	ERp29,ERp29_N
CP00001672	67.804	XP_027059459.1	eukaryotic translation initiation factor 3 subunit J-like [Pocillopora damicornis]	98.4	2.85e-145	Eukaryotic translation initiation factor 3 subunit J	eIF3_subunit
CP00001673	92.4205	XP_015755887.1	PREDICTED: 14-3-3 protein zeta/delta-like isoform X2 [Acropora digitifera]	77.3	6.72e-122	14-3-3 domain	2014-03-03
CP00001674	75.9359	XP_029190341.2	uncharacterized protein LOC114957155 [Acropora millepora]	55.7	1.61e-89		Laminin_G_1,TSP_1
CP00001675	87.1194	XP_020604698.1	uncharacterized protein LOC110043570 [Orbicella faveolata]	60.3	1.33e-95	Domain of unknown function DUF4537
CP00001676	96.3313	XP_029183736.2	aklaviketone reductase DauE-like [Acropora millepora]	98.4	1.34e-175	Short-chain dehydrogenase/reductase SDR	adh_short
CP00001677	91.1614	XP_029212755.2	protein usf-like [Acropora millepora]	99.6	1.76e-180	Dienelactone hydrolase	DLH
CP00001678	72.7482	XP_029202330.1	outer dense fiber protein 3-like [Acropora millepora]	100	2.55e-164	Sperm-tail PG-rich repeat	SHIPPO-rpt
CP00001679	81.0636	XP_015755710.1	PREDICTED: U2 small nuclear ribonucleoprotein A'-like [Acropora digitifera]	79.3	7.98e-129		LRR_9
CP00001680	80.9658	XP_027035807.1	U2 small nuclear ribonucleoprotein A'-like [Pocillopora damicornis]	100	2.16e-145		LRR_9
CP00001681	92.8609	XP_027049754.1	14-3-3 protein epsilon-like isoform X1 [Pocillopora damicornis]	100	1.73e-167	14-3-3 domain	2014-03-03
CP00001682	89.7844	XP_027059480.1	uncharacterized protein LOC113686084 [Pocillopora damicornis]	98	2.23e-175	Carbohydrate-binding WSC	EGF_3,EGF_CA,Zona_pellucida
CP00001683	76.7973	RMX46717.1	hypothetical protein pdam_00015697 [Pocillopora damicornis]	99.2	1.25e-185	SH2 domain; Pleckstrin homology domain	PH,SH2
CP00001684	87.3432	XP_015766636.1	PREDICTED: 5'-methylthioadenosine/S-adenosylhomocysteine nucleosidase-like isoform X14 [Acropora digitifera]	64.2	9.24e-98	Nucleoside phosphorylase domain	PNP_UDP_1
CP00001685	90.7161	XP_015765845.1	PREDICTED: putative uncharacterized protein YghX [Acropora digitifera]	90.4	8.87e-163	Dienelactone hydrolase	DLH
CP00001686	88.665	XP_029198753.1	protein FMP52, mitochondrial-like [Acropora millepora]	98.8	5.63e-173	NAD(P)-binding domain	NAD_binding_10
CP00001687	77.8426	XP_029195710.1	40S ribosomal protein S8-like [Acropora millepora]	100	2.97e-142	Ribosomal protein S8e/ribosomal biogenesis NSA2	Ribosomal_S8e
CP00001688	94.833	XP_015768284.1	PREDICTED: phosphomannomutase-like [Acropora digitifera]	87.6	4.93e-165	Phosphomannomutase	PMM
CP00001689	87.1574	XP_027041921.1	uncharacterized protein LOC113670037 [Pocillopora damicornis]	99.5	7.15e-142	Protein of unknown function DUF924	DUF924
CP00001690	94.9452	XP_022787202.1	proteasome subunit alpha type-3-like [Stylophora pistillata]	99.6	3.02e-173	Proteasome alpha-subunit, N-terminal domain; Proteasome, subunit alpha/beta	Proteasome,Proteasome_A_N
CP00001691	70.7157	XP_027043427.1	regulator of microtubule dynamics protein 1-like isoform X2 [Pocillopora damicornis]	99.2	1.54e-179		TPR_8
CP00001692	82.3244	XP_029186556.2	derlin-1-like [Acropora millepora]	88.1	1.21e-163		DER1
CP00001693	94.7148	XP_022787202.1	proteasome subunit alpha type-3-like [Stylophora pistillata]	93.7	7.3e-165	Proteasome alpha-subunit, N-terminal domain; Proteasome, subunit alpha/beta	Proteasome,Proteasome_A_N
CP00001694	80.6512	XP_020605862.1	uncharacterized protein LOC110044639 [Orbicella faveolata]	40.3	3.48e-107	Apextrin, C-terminal domain	Mog1
CP00001695	89.5152	XP_029190656.1	carbonic anhydrase 2 [Acropora millepora]	81	4.56e-133	Alpha carbonic anhydrase	Carb_anhydrase
CP00001696	83.6148	XP_020629525.1	B-cell receptor-associated protein 31-like [Orbicella faveolata]	79.5	1.67e-96	B-cell receptor-associated protein 29/31	Bap31
CP00001697	84.5854	XP_029201498.1	mitogen-activated protein kinase 14-like [Acropora millepora]	99.2	1.05e-178	Protein kinase domain	Pkinase
CP00001698	92.8433	XP_029196692.2	uncharacterized protein LOC114961960 isoform X1 [Acropora millepora]	99.6	1.39e-175	Golgi phosphoprotein 3-like	GPP34
CP00001699	95.0221	XP_029191835.1	phosphomannomutase-like [Acropora millepora]	100	6.68e-186	Phosphomannomutase	PMM
CP00001700	83.2777	XP_029186556.2	derlin-1-like [Acropora millepora]	99.2	4.33e-182		DER1
CP00001701	95.9361	XP_027042064.1	estradiol 17-beta-dehydrogenase 8-like [Pocillopora damicornis]	99.6	1.22e-168		adh_short_C2
CP00001702	86.8523	XP_029181430.2	coadhesin-like [Acropora millepora]	55.3	1.78e-97	Thrombospondin type-1 (TSP1) repeat; ShKT domain	EGF_2,Fibrinogen_C,TSP_1,VWA,fn3
CP00001703	92.843	XP_029207955.2	thiamin pyrophosphokinase 1-like isoform X1 [Acropora millepora]	100	7.52e-188	Thiamin pyrophosphokinase, catalytic domain; Thiamin pyrophosphokinase, vitamin B1-binding domain	TPK_B1_binding,TPK_catalytic
CP00001704	67.5885	XP_029189587.1	leucine-rich repeat-containing protein 4C-like [Acropora millepora]	100	5.74e-139		EGF,LRRCT,LRRNT,LRR_8,Laminin_G_1,Laminin_G_2,hEGF
CP00001705	90.6841	XP_029188791.1	14-3-3 protein 3-like [Acropora millepora]	100	1.25e-161	14-3-3 domain	2014-03-03
CP00001706	80.1031	ADG44983.1	hypothetical protein [Acropora millepora]	95.7	3.93e-167	DOMON domain	Cu2_monoox_C,Cu2_monooxygen,DOMON
CP00001707	91.7593	XP_044172690.1	ES1 protein homolog, mitochondrial-like [Acropora millepora]	98.8	7.67e-172		DJ-1_PfpI
CP00001708	80.5478	XP_029199565.2	uncharacterized protein LOC114964402 [Acropora millepora]	97.2	1.26e-138
CP00001709	74.4462	XP_020617249.1	collagen triple helix repeat-containing protein 1-like [Orbicella faveolata]	70.5	1.09e-74	Collagen triple helix repeat	Collagen
CP00001710	91.4668	XP_029180934.1	NAD(P)H-hydrate epimerase-like [Acropora millepora]	88.6	1.93e-167	YjeF N-terminal domain	YjeF_N
CP00001711	91.3424	XP_027039096.1	ES1 protein homolog, mitochondrial-like [Pocillopora damicornis]	97.6	1.74e-173		DJ-1_PfpI
CP00001712	93.8125	XP_022785133.1	uncharacterized protein LOC111325568 [Stylophora pistillata]	89.4	1.09e-153	Golgi phosphoprotein 3-like
CP00001713	89.142	XP_027042047.1	uncharacterized protein LOC113670153 [Pocillopora damicornis]	98.8	2.16e-192
CP00001714	82.6605	XP_027036129.1	derlin-1-like [Pocillopora damicornis]	99.6	6.34e-176		DER1
CP00001715	91.6333	XP_027039842.1	uncharacterized protein LOC113668167 [Pocillopora damicornis]	99.2	2.51e-182	Dienelactone hydrolase	DLH
CP00001716	88.5826	XP_027045324.1	mannose-P-dolichol utilization defect 1 protein-like [Pocillopora damicornis]	99.2	2.03e-172	PQ-loop repeat	PQ-loop
CP00001717	95.7442	XP_027047183.1	electron transfer flavoprotein subunit beta-like [Pocillopora damicornis]	99.6	2.21e-176	Electron transfer flavoprotein, alpha/beta-subunit, N-terminal	ETF
CP00001718	77.2452	XP_044183829.1	uncharacterized protein LOC122947146 [Acropora millepora]	62.6	5.5e-111
CP00001719	89.9682	XP_020617988.1	uncharacterized protein LOC110055903 [Orbicella faveolata]	60.1	1.56e-119	Carbohydrate-binding WSC	EGF_CA,Zona_pellucida
CP00001720	93.1048	XP_020603144.1	proteasome subunit alpha type-4-like [Orbicella faveolata]	94.1	8.88e-167	Proteasome alpha-subunit, N-terminal domain; Proteasome, subunit alpha/beta	Proteasome,Proteasome_A_N
CP00001721	68.5398	XP_044177791.1	collagen alpha-2(IX) chain-like isoform X4 [Acropora millepora]	75.9	1.19e-17	Collagen triple helix repeat	Collagen
CP00001722	85.0641	XP_015768349.1	PREDICTED: uncharacterized protein LOC107346996 isoform X3 [Acropora digitifera]	63.6	1.87e-106
CP00001723	95.6869	XP_029185399.1	electron transfer flavoprotein subunit beta-like [Acropora millepora]	100	3.14e-176	Electron transfer flavoprotein, alpha/beta-subunit, N-terminal	ETF
CP00001724	96.1057	XP_029207303.1	estradiol 17-beta-dehydrogenase 8-like isoform X1 [Acropora millepora]	100	3.52e-173		adh_short_C2
CP00001725	82.1348	XP_029185946.2	B-cell receptor-associated protein 31-like [Acropora millepora]	96.9	8.34e-133	B-cell receptor-associated protein 29/31	Bap31
CP00001726	75.3307	XP_029205885.1	leucine-rich melanocyte differentiation-associated protein-like [Acropora millepora]	91.8	3.49e-159		LRR_9
CP00001727	61.3291	XP_015778313.1	PREDICTED: serine/arginine-rich splicing factor 6-like [Acropora digitifera]	99.6	8.95e-142	RNA recognition motif domain	RRM_1
CP00001728	95.7667	XP_029185399.1	electron transfer flavoprotein subunit beta-like [Acropora millepora]	94.5	2.28e-169	Electron transfer flavoprotein, alpha/beta-subunit, N-terminal	ETF
CP00001729	85.3754	XP_029187071.2	mannose-P-dolichol utilization defect 1 protein-like [Acropora millepora]	84.5	2.14e-135	PQ-loop repeat	PQ-loop
CP00001730	76.3921	XP_015770961.1	PREDICTED: ES1 protein homolog, mitochondrial-like [Acropora digitifera]	85	3.12e-116		DJ-1_PfpI
CP00001731	87.6944	XP_015756101.1	PREDICTED: uncharacterized protein LOC107335590 [Acropora digitifera]	67.2	9.15e-57	SRCR domain	SRCR
CP00001732	96.9827	XP_027050578.1	3-hydroxyacyl-CoA dehydrogenase type-2-like [Pocillopora damicornis]	99.2	5.4e-173	Short-chain dehydrogenase/reductase SDR	adh_short,adh_short_C2
CP00001733	90.8483	XP_027045969.1	uncharacterized protein LOC113673740 [Pocillopora damicornis]	98.8	1.2e-185	Manganese/iron superoxide dismutase, N-terminal; Manganese/iron superoxide dismutase, C-terminal	Sod_Fe_C,Sod_Fe_N
CP00001734	92.6068	XP_027053457.1	proteasome subunit alpha type-7-like [Pocillopora damicornis]	100	1.42e-168	Proteasome alpha-subunit, N-terminal domain; Proteasome, subunit alpha/beta	Proteasome,Proteasome_A_N
CP00001735	81.9121	XP_027058675.1	NADH dehydrogenase [ubiquinone] flavoprotein 2, mitochondrial-like [Pocillopora damicornis]	100	6.93e-185		2Fe-2S_thioredx
CP00001736	93.0502	XP_029186584.1	proteasome subunit alpha type-7-like [Acropora millepora]	97.9	1.03e-161	Proteasome alpha-subunit, N-terminal domain; Proteasome, subunit alpha/beta	Proteasome,Proteasome_A_N
CP00001737	68.3684	XP_029209799.1	uncharacterized protein LOC114973536 [Acropora millepora]	55.2	4.87e-75
CP00001738	61.0911	XP_022799380.1	programmed cell death protein 6-like [Stylophora pistillata]	89.3	4.76e-87	EF-hand domain	EF-hand_1,EF-hand_5,EF-hand_6,EF-hand_7,EF-hand_8
CP00001739	61.6002	XP_015778313.1	PREDICTED: serine/arginine-rich splicing factor 6-like [Acropora digitifera]	88.7	9.02e-119	RNA recognition motif domain	RRM_1
CP00001740	79.0337	XP_044176387.1	ER membrane protein complex subunit 3-like [Acropora millepora]	96.9	2.02e-168	Integral membrane protein EMC3/TMCO1-like	DUF106
CP00001741	77.6839	XP_029179518.1	dual adapter for phosphotyrosine and 3-phosphotyrosine and 3-phosphoinositide-like isoform X1 [Acropora millepora]	93.4	4.31e-179	SH2 domain; Pleckstrin homology domain	PH,SH2
CP00001742	88.5451	XP_044173218.1	dehydrogenase/reductase SDR family member 7-like [Acropora millepora]	73.6	4.05e-118	Short-chain dehydrogenase/reductase SDR	adh_short
CP00001743	78.1764	XP_029201664.2	synaptophysin-like [Acropora millepora]	99.2	5.69e-184	Marvel domain	MARVEL
CP00001744	78.85	XP_029187443.1	TATA-box-binding protein-like [Acropora millepora]	99.4	1.84e-113	TATA-box binding protein	TBP
CP00001745	91.3875	XP_029188759.1	14-3-3 protein beta/alpha-1-like isoform X1 [Acropora millepora]	99.6	3.12e-172	14-3-3 domain	2014-03-03
CP00001746	88.7139	XP_044184467.1	tubulin-specific chaperone D-like isoform X1 [Acropora millepora]	98	2.05e-167	Tubulin-specific chaperone D, C-terminal	TFCD_C
CP00001747	72.3773	XP_044184632.1	syntaxin-8-like isoform X2 [Acropora millepora]	99.6	1.2e-160	Target SNARE coiled-coil homology domain	SNARE
CP00001748	53.5359	XP_029205262.2	uncharacterized protein LOC114969128 [Acropora millepora]	98.8	3.35e-164	Ovarian carcinoma immunoreactive antigen	OCIA
CP00001749	85.7867	XP_029179874.1	peroxiredoxin 1-like [Acropora millepora]	99.6	1.2e-185	Alkyl hydroperoxide reductase subunit C/ Thiol specific antioxidant; Peroxiredoxin, C-terminal	1-cysPrx_C,AhpC-TSA
CP00001750	83.6361	XP_029187069.2	parkin coregulated gene protein homolog [Acropora millepora]	100	3.43e-185	Parkin co-regulated protein	ParcG
CP00001751	81.6561	XP_029199088.2	NADH dehydrogenase [ubiquinone] flavoprotein 2, mitochondrial-like [Acropora millepora]	97.7	9.84e-185		2Fe-2S_thioredx
CP00001752	92.2869	XP_029186584.1	proteasome subunit alpha type-7-like [Acropora millepora]	100	2.36e-167	Proteasome alpha-subunit, N-terminal domain; Proteasome, subunit alpha/beta	Proteasome,Proteasome_A_N
CP00001753	81.5207	XP_029199088.2	NADH dehydrogenase [ubiquinone] flavoprotein 2, mitochondrial-like [Acropora millepora]	85.5	1.15e-158		2Fe-2S_thioredx
CP00001754	92.0872	XP_029186758.2	uncharacterized protein LOC114954380 [Acropora millepora]	67.3	7.07e-126	Fibrinogen, alpha/beta/gamma chain, C-terminal globular domain	Fibrinogen_C
CP00001755	96.8539	XP_029195182.2	3-hydroxyacyl-CoA dehydrogenase type-2-like [Acropora millepora]	89.5	3.83e-157	Short-chain dehydrogenase/reductase SDR	adh_short,adh_short_C2
CP00001756	85.3657	XP_027042191.1	ectin-like [Pocillopora damicornis]	98.4	3.6e-189	ShKT domain; CAP domain	CAP
CP00001757	84.8899	XP_027050667.1	high mobility group B protein 6-like [Pocillopora damicornis]	98.8	3.87e-162	High mobility group box domain	HMG_box
CP00001758	78.3303	XP_027038830.1	temperature-induced lipocalin-1-like [Pocillopora damicornis]	98.5	7.5e-145	Lipocalin/cytosolic fatty-acid binding domain	Lipocalin_2
CP00001759	73.4116	XP_015756690.1	PREDICTED: uncharacterized protein C17orf105 homolog [Acropora digitifera]	88.9	6.71e-114	Hemingway/KIAA1430	KIAA1430
CP00001760	93.1402	XP_015756671.1	PREDICTED: DCN1-like protein 1 isoform X2 [Acropora digitifera]	94.9	1.69e-181	Potentiating neddylation domain	Cullin_binding,UBA_4
CP00001761	76.602	XP_020624744.1	BTB/POZ domain-containing protein KCTD21-like isoform X1 [Orbicella faveolata]	83.1	3.55e-125	Potassium channel tetramerisation-type BTB domain; TLDc domain	BTB_2,TLD
CP00001762	85.2382	XP_015768349.1	PREDICTED: uncharacterized protein LOC107346996 isoform X3 [Acropora digitifera]	64.2	2.47e-107
CP00001763	79.4581	XP_015780142.1	PREDICTED: synaptophysin-like [Acropora digitifera]	70	4.49e-119	Marvel domain	MARVEL
CP00001764	66.9395	XP_015773075.1	PREDICTED: eukaryotic translation initiation factor 3 subunit J-like [Acropora digitifera]	96.5	2.62e-137	Eukaryotic translation initiation factor 3 subunit J	eIF3_subunit
CP00001765	89.8254	XP_029205024.1	60S ribosomal protein L7-like isoform X1 [Acropora millepora]	97.7	6.13e-159	Ribosomal protein L30, N-terminal; Ribosomal protein L30, ferredoxin-like fold domain	Ribosomal_L30,Ribosomal_L30_N
CP00001766	94.6021	XP_044181320.1	serine/threonine-protein phosphatase 2B catalytic subunit alpha isoform-like [Acropora millepora]	100	1.67e-191	Calcineurin-like phosphoesterase domain, ApaH type	Metallophos
CP00001767	96.2533	XP_015753791.1	PREDICTED: actin, cytoplasmic [Acropora digitifera]	99.2	4.46e-180	Actin family	Actin
CP00001768	96.6048	XP_022786311.1	3-hydroxyacyl-CoA dehydrogenase type-2-like [Stylophora pistillata]	91.1	9.81e-161		adh_short,adh_short_C2
CP00001769	96.2353	XP_027056998.1	carbonic anhydrase 2-like [Pocillopora damicornis]	100	5.32e-199	Alpha carbonic anhydrase	Carb_anhydrase
CP00001770	80.7573	XP_027037633.1	uncharacterized protein LOC113666073 [Pocillopora damicornis]	99.2	5.03e-179	von Willebrand factor, type A	EGF_CA
CP00001771	95.6209	XP_022786311.1	3-hydroxyacyl-CoA dehydrogenase type-2-like [Stylophora pistillata]	73.6	1.41e-130	Short-chain dehydrogenase/reductase SDR	adh_short,adh_short_C2
CP00001772	85.2414	XP_029199526.2	protein NipSnap homolog 3A-like isoform X1 [Acropora millepora]	72.8	1.75e-136	NIPSNAP	NIPSNAP
CP00001773	67.542	XP_015750017.1	PREDICTED: uncharacterized protein LOC107329876 isoform X2 [Acropora digitifera]	94.2	1.87e-180
CP00001774	91.8733	XP_044179297.1	metaxin-2-like [Acropora millepora]	99.6	7.22e-188	Mitochondrial outer membrane transport complex Sam37/metaxin, N-terminal domain; Metaxin, glutathione S-transferase domain	GST_C_6,Tom37
CP00001775	86.4479	XP_029204097.2	high mobility group B protein 6-like [Acropora millepora]	99.6	3.96e-176	High mobility group box domain	HMG_box
CP00001776	80.3839	XP_015757637.1	PREDICTED: splicing factor 3A subunit 2-like [Acropora digitifera]	92.3	1.34e-163	SF3A2 domain	SF3A2,zf-met
CP00001777	61.9486	XP_027055195.1	reticulon-3-A-like [Pocillopora damicornis]	83.6	2.26e-143	Reticulon	Reticulon
CP00001778	93.3545	XP_027042224.1	ubiquitin thioesterase OTUB1-like [Pocillopora damicornis]	99.6	3.41e-182	Peptidase C65, otubain	Peptidase_C65
CP00001779	56.1935	XP_027045854.1	serine/arginine-rich splicing factor 2-like [Pocillopora damicornis]	98.8	5.33e-86	RNA recognition motif domain	RRM_1
CP00001780	88.471	XP_020623908.1	CD63 antigen-like [Orbicella faveolata]	47.5	1.07e-64	Tetraspanin/Peripherin	Tetraspannin
CP00001781	77.5544	XP_044183673.1	thioredoxin-related transmembrane protein 1-like [Acropora millepora]	96	3.68e-174	Thioredoxin domain	Thioredoxin
CP00001782	66.6669	XP_029190643.2	uncharacterized protein LOC114957399 isoform X1 [Acropora millepora]	90.3	5.36e-147	Seven cysteines, N-terminal
CP00001783	56.2142	XP_015766853.1	PREDICTED: serine/arginine-rich splicing factor 2-like [Acropora digitifera]	93.1	4.19e-107	RNA recognition motif domain	RRM_1
CP00001784	90.9699					Tropomyosin
CP00001785	67.7551	XP_015773075.1	PREDICTED: eukaryotic translation initiation factor 3 subunit J-like [Acropora digitifera]	64.9	5.2e-78	Eukaryotic translation initiation factor 3 subunit J	eIF3_subunit
CP00001786	96.4203	XP_029190656.1	carbonic anhydrase 2 [Acropora millepora]	79.2	3.58e-150	Alpha carbonic anhydrase	Carb_anhydrase
CP00001787	84.5254	XP_027050760.1	40S ribosomal protein S3a [Pocillopora damicornis]	100	3.03e-181	Ribosomal protein S3Ae	Ribosomal_S3Ae
CP00001788	76.964	XP_027054711.1	calretinin-like [Pocillopora damicornis]	99.2	2.1e-172		EF-hand_1,EF-hand_5,EF-hand_7
CP00001789	84.0333	XP_022794164.1	ribosome biogenesis protein NSA2 homolog [Stylophora pistillata]	99.6	1.5e-181	Ribosomal protein S8e/ribosomal biogenesis NSA2	Ribosomal_S8e
CP00001790	89.1422	XP_027036770.1	chymotrypsinogen B-like [Pocillopora damicornis]	96.9	3.41e-189	Serine proteases, trypsin domain	Trypsin
CP00001791	86.7419	XP_027059697.1	60S ribosomal protein L8-like [Pocillopora damicornis]	100	2.42e-187	Ribosomal Proteins L2, RNA binding domain; Ribosomal protein L2, C-terminal	Ribosomal_L2,Ribosomal_L2_C
CP00001792	87.6009	RMX50755.1	hypothetical protein pdam_00017962 [Pocillopora damicornis]	63.6	1.56e-149	C-type lectin-like	Lectin_C
CP00001793	82.7263	XP_027044061.1	uracil phosphoribosyltransferase homolog isoform X1 [Pocillopora damicornis]	100	2.32e-185	Phosphoribosyltransferase-like	UPRTase
CP00001794	77.5757	XP_044183673.1	thioredoxin-related transmembrane protein 1-like [Acropora millepora]	69.8	3.01e-118	Thioredoxin domain	Thioredoxin
CP00001795	86.0406	XP_020615759.1	adenylyl cyclase-associated protein 2-like [Orbicella faveolata]	71.4	5.75e-112	Adenylate cyclase-associated CAP, N-terminal	CAP_C,CAP_N
CP00001796	83.3477	AET09748.1	hypothetical protein C018-C12 [Acropora millepora]	50	1.91e-75
CP00001797	86.7017	XP_029197623.2	pyranose 2-oxidase-like isoform X2 [Acropora millepora]	76.9	6.09e-142		GMC_oxred_C,GMC_oxred_N
CP00001798	86.9456	XP_029180834.1	60S ribosomal protein L8-like [Acropora millepora]	100	5.08e-189	Ribosomal Proteins L2, RNA binding domain; Ribosomal protein L2, C-terminal	Ribosomal_L2,Ribosomal_L2_C
CP00001799	84.7349	XP_029199526.2	protein NipSnap homolog 3A-like isoform X1 [Acropora millepora]	96.5	1.5e-181	NIPSNAP	NIPSNAP
CP00001800	96.2925	XP_029190656.1	carbonic anhydrase 2 [Acropora millepora]	99.2	1.41e-195	Alpha carbonic anhydrase	Carb_anhydrase
CP00001801	84.2368	XP_029204927.1	40S ribosomal protein S3a [Acropora millepora]	100	4.31e-181	Ribosomal protein S3Ae	Ribosomal_S3Ae
CP00001802	92.799	XP_029213434.2	L-xylulose reductase-like [Acropora millepora]	100	1.01e-179		adh_short,adh_short_C2
CP00001803	91.5661	XP_044184155.1	CD151 antigen-like [Acropora millepora]	99.6	1.01e-179	Tetraspanin/Peripherin	Tetraspannin
CP00001804	86.8911	XP_029213515.2	beta carbonic anhydrase 1-like [Acropora millepora]	78.5	1.12e-139	Carbonic anhydrase	Pro_CA
CP00001805	96.7644	XP_029190656.1	carbonic anhydrase 2 [Acropora millepora]	80.7	1e-154	Alpha carbonic anhydrase	Carb_anhydrase
CP00001806	38.4594
CP00001807	85.3143	XP_027048886.1	protein NipSnap homolog [Pocillopora damicornis]	95.4	3.86e-184	NIPSNAP	NIPSNAP
CP00001808	64.7516	XP_027049692.1	calcyphosin-like protein isoform X1 [Pocillopora damicornis]	98	1.27e-142	EF-hand domain	EF-hand_6
CP00001809	90.0813	XP_027049752.1	14-3-3 family protein artA-like [Pocillopora damicornis]	97.7	6.12e-161	14-3-3 domain	2014-03-03
CP00001810	84.4962	XP_027047535.1	33 kDa inner dynein arm light chain, axonemal [Pocillopora damicornis]	100	1.44e-159	Axonemal dynein light chain	Ax_dynein_light
CP00001811	85.5548	PFX14097.1	60S ribosomal protein L7a [Stylophora pistillata]	80.5	8.7e-138	Ribosomal protein L7Ae/L30e/S12e/Gadd45	Ribosomal_L7Ae
CP00001812	83.1725	XP_029183168.1	tetraspanin-7-like [Acropora millepora]	100	2.72e-168	Tetraspanin/Peripherin	Tetraspannin
CP00001813	92.0505	XP_029185723.1	ceramide transfer protein-like [Acropora millepora]	98.5	3.98e-182	START domain	START
CP00001814	89.1228	XP_044166918.1	proteasome subunit beta type-4-like [Acropora millepora]	97.3	1.5e-184	Proteasome, subunit alpha/beta	Proteasome
CP00001815	82.823	XP_029211000.2	calumenin-B-like [Acropora millepora]	99.6	4.14e-185	EF-hand domain	EF-hand_5,EF-hand_7,EF-hand_8
CP00001816	93.9459	XP_015766947.1	PREDICTED: dehydrogenase/reductase SDR family member 4-like [Acropora digitifera]	76.6	6.57e-132		adh_short,adh_short_C2
CP00001817	89.3004	XP_029185120.2	protein ABHD14B-like [Acropora millepora]	71.8	1.53e-130	Alpha/beta hydrolase fold-1	Abhydrolase_1,Abhydrolase_6
CP00001818	87.0888	XP_027052295.1	adenylate kinase 2, mitochondrial-like [Pocillopora damicornis]	100	1.63e-186	Adenylate kinase, active site lid domain	ADK,ADK_lid
CP00001819	94.2144	XP_027043668.1	uncharacterized protein LOC113671622 [Pocillopora damicornis]	98.9	1.44e-180	Peptidase T2, asparaginase 2	Asparaginase_2
CP00001820	67.2437	XP_027051453.1	adaptin ear-binding coat-associated protein 2-like [Pocillopora damicornis]	99.6	2.13e-182	NECAP, PHear domain	DUF1681
CP00001821	84.8428	XP_044173651.1	ectin-like [Acropora millepora]	53	4.84e-79	ShKT domain; CAP domain	CAP,Ldl_recept_a
CP00001822	62.3533	XP_015764542.1	PREDICTED: protein phosphatase 1 regulatory subunit 12B-like [Acropora digitifera]	75.4	1.34e-94
CP00001823	63.74	XP_044167674.1	uncharacterized protein LOC122951700 [Acropora millepora]	94.3	1.71e-132
CP00001824	90.024	XP_029203316.2	probable caffeoyl-CoA O-methyltransferase 1 isoform X1 [Acropora millepora]	98.9	2.91e-180	O-methyltransferase, family 3	Methyltransf_3
CP00001825	87.154	XP_027040002.1	proteasome subunit beta type-4-like [Pocillopora damicornis]	99.6	3.86e-190	Proteasome, subunit alpha/beta	Proteasome
CP00001826	61.8127	XP_027045683.1	myb-like protein V [Pocillopora damicornis]	95.1	7.91e-128
CP00001827	70.5128	RMX40299.1	hypothetical protein pdam_00008714 [Pocillopora damicornis]	99.4	1.12e-109	High mobility group box domain	HMG_box,HMG_box_2
CP00001828	93.4486	XP_027046284.1	15-hydroxyprostaglandin dehydrogenase [NAD(+)]-like [Pocillopora damicornis]	98.5	5.66e-183	Short-chain dehydrogenase/reductase SDR	adh_short
CP00001829	70.4305	XP_027043216.1	proline and serine-rich protein 1-like [Pocillopora damicornis]	98.9	2.47e-177	Domain of unknown function DUF4476	DUF4476
CP00001830	80.163	XP_027043919.1	uncharacterized protein LOC113671858 [Pocillopora damicornis]	97	3.04e-136	von Willebrand factor, type A	Collagen,VWA
CP00001831	68.9433	XP_029187432.2	N-alpha-acetyltransferase 30-like [Acropora millepora]	79.5	4.19e-143	GNAT domain	Acetyltransf_1
CP00001832	96.1904	XP_044178632.1	3-oxoacyl-[acyl-carrier-protein] reductase FabG-like [Acropora millepora]	90.2	1.68e-159		adh_short,adh_short_C2
CP00001833	76.8125	XP_029199041.2	transmembrane protein 33-like isoform X1 [Acropora millepora]	75.6	6.9e-115	Per33/Pom33 family	UPF0121
CP00001834	87.7327	XP_022797884.1	proteasome subunit beta type-4-like [Stylophora pistillata]	79.1	8.31e-160	Proteasome, subunit alpha/beta	Proteasome
CP00001835	96.8121	XP_020625692.1	putative hydroxypyruvate isomerase [Orbicella faveolata]	74.5	1.81e-147	Xylose isomerase-like, TIM barrel domain	AP_endonuc_2
CP00001836	89.0564	XP_015766351.1	PREDICTED: LOW QUALITY PROTEIN: isopentenyl-diphosphate Delta-isomerase 1-like [Acropora digitifera]	88.1	1.25e-165	NUDIX hydrolase domain	NUDIX
CP00001837	94.9683	XP_029202407.2	ubiquinone/menaquinone biosynthesis C-methyltransferase UbiE-like [Acropora millepora]	99.2	6.96e-193	Methyltransferase domain	Methyltransf_11,Methyltransf_23,Methyltransf_31
CP00001838	69.8253	ACJ64668.1	hypothetical protein C014-E10 [Acropora millepora]	97.3	7.91e-128	SEA domain
CP00001839	75.2562	XP_044180861.1	elongation factor 1-delta-like isoform X1 [Acropora millepora]	97.3	8.69e-139	Translation elongation factor EF1B, beta/delta subunit, guanine nucleotide exchange domain; Elongation factor 1 beta central acidic region, eukaryote	EF-1_beta_acid,EF1_GNE
CP00001840	61.9416	XP_027036326.1	WW domain-binding protein 2-like [Pocillopora damicornis]	99.6	4.35e-167	GRAM domain	GRAM
CP00001841	89.9527	XP_027047210.1	chymotrypsin-like protease CTRL-1 [Pocillopora damicornis]	97.7	9.45e-192	Serine proteases, trypsin domain	Trypsin
CP00001842	86.1566	XP_029203316.2	probable caffeoyl-CoA O-methyltransferase 1 isoform X1 [Acropora millepora]	71.2	7.55e-126	O-methyltransferase, family 3	Methyltransf_3
CP00001843	87.4155	XP_029204992.2	adenylate kinase-like [Acropora millepora]	90.9	5.53e-170	Adenylate kinase, active site lid domain	ADK,ADK_lid
CP00001844	74.557	XP_044180861.1	elongation factor 1-delta-like isoform X1 [Acropora millepora]	82.2	3.96e-107	Translation elongation factor EF1B, beta/delta subunit, guanine nucleotide exchange domain; Elongation factor 1 beta central acidic region, eukaryote	EF-1_beta_acid,EF1_GNE
CP00001845	90.1481	XP_015761774.1	PREDICTED: 14-3-3-like protein 1 [Acropora digitifera]	76	2.82e-119	14-3-3 domain	2014-03-03
CP00001846	89.7953	XP_029200328.1	14-3-3-like protein 1 [Acropora millepora]	100	3.12e-176	14-3-3 domain	2014-03-03
CP00001847	85.9597	XP_029185028.1	60S ribosomal protein L7a-like [Acropora millepora]	100	2.1e-174	Ribosomal protein L7Ae/L30e/S12e/Gadd45	Ribosomal_L7Ae
CP00001848	60.3077	XP_020630312.1	bifunctional glutamate/proline--tRNA ligase-like [Orbicella faveolata]	79.2	8.43e-74	Anticodon-binding; Proline-tRNA ligase, class II, C-terminal	GST_C,GST_C_3,HGTP_anticodon,ProRS-C_1,WHEP-TRS,tRNA-synt_1c,tRNA-synt_1c_C,tRNA-synt_2b
CP00001849	91.5714	XP_029189447.2	trimeric intracellular cation channel type B-like [Acropora millepora]	99.2	9.72e-180	TRIC channel	TRIC
CP00001850	86.6133	XP_029204992.2	adenylate kinase-like [Acropora millepora]	99.2	9.44e-187	Adenylate kinase, active site lid domain	ADK,ADK_lid
CP00001851	93.3004	XP_029213956.2	40S ribosomal protein S4, X isoform-like [Acropora millepora]	100	1.03e-190	Ribosomal protein S4e, N-terminal; Ribosomal protein S4e, central region; 40S ribosomal protein S4, C-terminal domain	40S_S4_C,KOW,RS4NT,Ribosomal_S4e,S4
CP00001852	92.6564	XP_029187439.1	ubiquitin thioesterase OTUB1-like isoform X1 [Acropora millepora]	85.2	1.28e-157	Peptidase C65, otubain	Peptidase_C65
CP00001853	96.4703	XP_029195461.2	phosphoethanolamine N-methyltransferase 1-like [Acropora millepora]	89	4.71e-169		Methyltransf_11,Methyltransf_25
CP00001854	89.1882	XP_020623908.1	CD63 antigen-like [Orbicella faveolata]	49.1	1.45e-63	Tetraspanin/Peripherin	Tetraspannin
CP00001855	84.4534	XP_027037803.1	malectin-B-like [Pocillopora damicornis]	99.6	3.09e-172	Malectin	Malectin
CP00001856	92.3859	RMX37923.1	hypothetical protein pdam_00023984 [Pocillopora damicornis]	100	1.98e-194	Guanine nucleotide binding protein (G-protein), alpha subunit	G-alpha
CP00001857	93.6325	XP_027054847.1	proliferating cell nuclear antigen-like [Pocillopora damicornis]	99.2	1.69e-185	Proliferating cell nuclear antigen, PCNA, N-terminal; Proliferating cell nuclear antigen, PCNA, C-terminal	PCNA_C,PCNA_N
CP00001858	87.4608	XP_027048510.1	uncharacterized protein LOC113676089 [Pocillopora damicornis]	99.2	1.31e-207
CP00001859	93.0459	XP_027040412.1	40S ribosomal protein S4-like [Pocillopora damicornis]	100	1.06e-188	RNA-binding S4 domain; KOW; Ribosomal protein S4e, N-terminal; Ribosomal protein S4e, central region; 40S ribosomal protein S4, C-terminal domain	40S_S4_C,KOW,RS4NT,Ribosomal_S4e,S4
CP00001860	83.5314	XP_029180306.2	malectin-like [Acropora millepora]	87.9	3.16e-165	Malectin	Malectin
CP00001861	87.1973	XP_015773162.1	PREDICTED: uncharacterized protein LOC107351390 isoform X1 [Acropora digitifera]	74.6	5.94e-129
CP00001862	93.4843	XP_027040412.1	40S ribosomal protein S4-like [Pocillopora damicornis]	89.4	1.77e-171	RNA-binding S4 domain; KOW; Ribosomal protein S4e, N-terminal; Ribosomal protein S4e, central region; 40S ribosomal protein S4, C-terminal domain	40S_S4_C,KOW,RS4NT,Ribosomal_S4e,S4
CP00001863	84.2206	XP_029180306.2	malectin-like [Acropora millepora]	100	4.51e-190	Malectin	Malectin
CP00001864	92.6283	XP_029206030.2	uncharacterized protein LOC114969852 [Acropora millepora]	99.2	7.94e-198	DNA/RNA non-specific endonuclease	Endonuclease_NS
CP00001865	71.5691	XP_029182077.1	proline and serine-rich protein 1-like [Acropora millepora]	99.6	7.48e-189	Domain of unknown function DUF4476	DUF4476
CP00001866	96.3038	XP_029195461.2	phosphoethanolamine N-methyltransferase 1-like [Acropora millepora]	99.6	3.05e-188	Methyltransferase domain	Methyltransf_11,Methyltransf_25
CP00001867	94.1075	XP_015771691.1	PREDICTED: proliferating cell nuclear antigen-like [Acropora digitifera]	100	6.89e-185	Proliferating cell nuclear antigen, PCNA, N-terminal; Proliferating cell nuclear antigen, PCNA, C-terminal	PCNA_C,PCNA_N
CP00001868	82.6336	XP_027051944.1	uncharacterized protein LOC113679193 [Pocillopora damicornis]	99.6	2.96e-200	Sterile alpha motif domain	SAM_1
CP00001869	93.252	XP_027044028.1	3-hydroxybutyrate dehydrogenase type 2-like [Pocillopora damicornis]	99.2	8.21e-171		adh_short_C2
CP00001870	91.8831	XP_022802091.1	poly(U)-specific endoribonuclease-B-like [Stylophora pistillata]	90.9	8.76e-185	Endoribonuclease XendoU	XendoU
CP00001871	81.1634	XP_029196470.1	uncharacterized protein LOC114961793 [Acropora millepora]	86.1	6.29e-177	Sterile alpha motif domain	SAM_1
CP00001872	90.2331	XP_044181230.1	tachylectin-2-like isoform X1 [Acropora millepora]	100	2.22e-65	Tachylectin 2	Tachylectin
CP00001873	81.4437	XP_029196470.1	uncharacterized protein LOC114961793 [Acropora millepora]	100	8.5e-200	Sterile alpha motif domain	SAM_1
CP00001874	42.3526	XP_029203295.2	uncharacterized protein LOC114967445 isoform X3 [Acropora millepora]	71.7	2.84e-103
CP00001875	82.0346	XP_015777770.1	PREDICTED: cation-dependent mannose-6-phosphate receptor-like [Acropora digitifera]	71.8	3.51e-137	Mannose-6-phosphate receptor	Man-6-P_recep
CP00001876	95.5527	XP_027058770.1	phosphoethanolamine N-methyltransferase-like [Pocillopora damicornis]	97.8	6.89e-186	Methyltransferase domain	Methyltransf_11,Methyltransf_25
CP00001877	95.7326	XP_027058768.1	phosphoethanolamine N-methyltransferase-like isoform X1 [Pocillopora damicornis]	99.3	6.15e-189	Methyltransferase domain	Methyltransf_11,Methyltransf_25
CP00001878	85.6057	XP_027036886.1	Bardet-Biedl syndrome 5 protein homolog [Pocillopora damicornis]	94.3	1.34e-155	Bardet-Biedl syndrome 5 protein	BBL5
CP00001879	93.8233	XP_027054570.1	phosphatidylinositol transfer protein alpha isoform-like [Pocillopora damicornis]	98.5	2.43e-195	Phosphatidylinositol transfer protein	IP_trans
CP00001880	74.54	XP_027044693.1	calumenin-A-like [Pocillopora damicornis]	85.1	8.07e-145	EF-hand domain	EF-hand_5,EF-hand_7,EF-hand_8
CP00001881	76.6085	XP_015759734.1	PREDICTED: arginine and glutamate-rich protein 1-A-like isoform X1 [Acropora digitifera]	100	1.02e-43	Arginine and glutamate-rich protein 1	ARGLU
CP00001882	88.2613	XP_029179741.1	mechanosensory protein 2-like [Acropora millepora]	100	4.1e-178	Band 7 domain	Band_7
CP00001883	82.4184	XP_029200680.2	enkurin-like [Acropora millepora]	100	2.06e-187	Enkurin domain	Enkurin
CP00001884	91.5364	XP_029201607.2	C-factor-like [Acropora millepora]	98.1	3.98e-185	Short-chain dehydrogenase/reductase SDR	adh_short
CP00001885	69.873	XP_029204912.2	HMG1/2-like protein [Acropora millepora]	100	3.04e-127	High mobility group box domain	HMG_box,HMG_box_2
CP00001886	79.4599	XP_015776178.1	PREDICTED: transcriptional activator protein Pur-alpha-like [Acropora digitifera]	100	2.17e-173	Purine-rich element binding protein family	PurA
CP00001887	75.6745	XP_015777564.1	PREDICTED: guanylate-binding protein 4-like [Acropora digitifera]	62	2.37e-96		DED,GBP,GBP_C
CP00001888	85.2753	XP_020625276.1	uncharacterized protein LOC110062672 [Orbicella faveolata]	70.1	1.5e-131	Pyridoxamine 5'-phosphate oxidase-like, FMN-binding domain; Pyridoxine 5'-phosphate oxidase, dimerisation, C-terminal	PNP_phzG_C,Putative_PNPOx
CP00001889	88.303	XP_029179741.1	mechanosensory protein 2-like [Acropora millepora]	95.9	2.96e-171	Band 7 domain	Band_7
CP00001890	78.5785	XP_027049947.1	thioredoxin-related transmembrane protein 1-like [Pocillopora damicornis]	100	6.56e-180	Thioredoxin domain	Thioredoxin
CP00001891	79.6178	XP_022795354.1	40S ribosomal protein S3 [Stylophora pistillata]	95.5	3.48e-175	K Homology domain, type 2	KH_2,Ribosomal_S3_C
CP00001892	76.6626	XP_027036651.1	complement component 1 Q subcomponent-binding protein, mitochondrial-like [Pocillopora damicornis]	99.3	4.49e-187	Mitochondrial glycoprotein	MAM33
CP00001893	78.0304	XP_027043287.1	NADH dehydrogenase [ubiquinone] iron-sulfur protein 3, mitochondrial-like [Pocillopora damicornis]	100	9.84e-191	NADH:ubiquinone oxidoreductase, 30kDa subunit	Complex1_30kDa
CP00001894	87.7846	XP_027054602.1	mechanosensory protein 2-like [Pocillopora damicornis]	100	6.28e-178	Band 7 domain	Band_7
CP00001895	77.3934	XP_029204239.2	NADH dehydrogenase [ubiquinone] iron-sulfur protein 3, mitochondrial-like [Acropora millepora]	85.4	8.03e-165	NADH:ubiquinone oxidoreductase, 30kDa subunit	Complex1_30kDa
CP00001896	61.8372	XP_029193387.1	serine/arginine-rich splicing factor 6-like isoform X2 [Acropora millepora]	91.2	1.37e-127	RNA recognition motif domain	RRM_1
CP00001897	68.7611	XP_044182168.1	uncharacterized protein LOC114968187 [Acropora millepora]	79.2	2.41e-189
CP00001898	82.1311	XP_044173830.1	ras-related protein Rab-36-like [Acropora millepora]	99.6	4.68e-189	Small GTPase superfamily	Ras
CP00001899	88.333	XP_029180934.1	NAD(P)H-hydrate epimerase-like [Acropora millepora]	99.2	4.84e-192	YjeF N-terminal domain	YjeF_N
CP00001900	93.301	XP_029191326.2	LOW QUALITY PROTEIN: nucleoside diphosphate kinase 2, chloroplastic-like [Acropora millepora]	98.5	1.04e-185	Nucleoside diphosphate kinase	NDK
CP00001901	92.4288	XP_044177980.1	serum paraoxonase/arylesterase 1-like [Acropora millepora]	98.1	4.94e-185	Arylesterase	Arylesterase,SGL
CP00001902	75.8749	XP_029204239.2	NADH dehydrogenase [ubiquinone] iron-sulfur protein 3, mitochondrial-like [Acropora millepora]	99.3	8.43e-192	NADH:ubiquinone oxidoreductase, 30kDa subunit	Complex1_30kDa
CP00001903	75.5571	XP_029213406.2	cleavage and polyadenylation specificity factor subunit 4-like isoform X2 [Acropora millepora]	95.2	8.62e-151	Zinc finger, CCCH-type; Zinc finger, CCHC-type	zf-CCCH,zf-CCHC
CP00001904	66.4794	PFX25885.1	hypothetical protein AWC38_SpisGene9427 [Stylophora pistillata]	51.9	6.59e-41
CP00001905	83.3502	XP_029191305.2	uncharacterized protein LOC114957899 [Acropora millepora]	55.8	2.24e-88
CP00001906	81.028	XP_027044669.1	myeloid differentiation primary response protein MyD88-A-like [Pocillopora damicornis]	99.3	1.35e-193	Toll/interleukin-1 receptor homology (TIR) domain; Death domain	Death,TIR,TIR_2
CP00001907	83.4593	RMX38567.1	hypothetical protein pdam_00010253 [Pocillopora damicornis]	98.5	7.39e-182	von Willebrand factor, type A
CP00001908	63.77	XP_027036644.1	serine/arginine-rich splicing factor 1-like [Pocillopora damicornis]	99.6	8.79e-123	RNA recognition motif domain	RRM_1
CP00001909	92.1497	XP_029206560.1	thioredoxin-related transmembrane protein 2 homolog [Acropora millepora]	87.4	5.71e-170	Thioredoxin domain	Thioredoxin
CP00001910	87.6277	XP_015766064.1	PREDICTED: erythrocyte band 7 integral membrane protein-like [Acropora digitifera]	92.9	6.86e-164	Band 7 domain	Band_7
CP00001911	84.7864	XP_029210320.2	uridine-cytidine kinase 2-A-like [Acropora millepora]	79.3	8.75e-144	Phosphoribulokinase/uridine kinase	PRK
CP00001912	87.7739	XP_029212624.2	chymotrypsinogen A-like [Acropora millepora]	66.4	1.47e-126	Serine proteases, trypsin domain	Trypsin
CP00001913	82.4302	XP_029191305.2	uncharacterized protein LOC114957899 [Acropora millepora]	52.3	2.17e-81
CP00001914	71.9424	XP_029202420.2	26S proteasome non-ATPase regulatory subunit 8-like [Acropora millepora]	99.6	1.97e-186	CSN8/PSMD8/EIF3K	CSN8_PSD8_EIF3K
CP00001915	63.832	XP_015769226.1	PREDICTED: serine/arginine-rich splicing factor 1-like [Acropora digitifera]	100	1.29e-122	RNA recognition motif domain	RRM_1
CP00001916	62.5017	XP_029179378.2	WW domain-binding protein 2-like [Acropora millepora]	99.6	9.89e-196	GRAM domain	GRAM
CP00001917	69.8102	XP_015778350.1	PREDICTED: HMG1/2-like protein [Acropora digitifera]	82.4	1.61e-101	High mobility group box domain	HMG_box,HMG_box_2
CP00001918	79.5759	XP_027052213.1	cytochrome b-c1 complex subunit Rieske, mitochondrial-like [Pocillopora damicornis]	99.6	2.32e-190	Ubiquinol cytochrome reductase, transmembrane domain; Ubiquinol-cytochrome c reductase 8kDa, N-terminal; Rieske [2Fe-2S] iron-sulphur domain	Rieske,UCR_TM,Ubiq-Cytc-red_N
CP00001919	89.9831	XP_027047870.1	uncharacterized protein LOC113675477 [Pocillopora damicornis]	98.5	3.47e-201
CP00001920	61.1116	XP_027040910.1	uncharacterized protein LOC113669113 [Pocillopora damicornis]	36.9	1.74e-40
CP00001921	90.0366	XP_027055471.1	F-actin-capping protein subunit beta isoforms 1 and 2-like [Pocillopora damicornis]	100	4.88e-192	F-actin-capping protein subunit beta	F_actin_cap_B
CP00001922	43.0073	XP_029185463.2	uncharacterized protein LOC114953389 [Acropora millepora]	83.9	1.16e-162
CP00001923	95.8748	XP_029203637.1	N(G),N(G)-dimethylarginine dimethylaminohydrolase 1-like [Acropora millepora]	98.1	8.09e-191		Amidinotransf
CP00001924	79.0106	XP_029196007.2	cytochrome b-c1 complex subunit Rieske, mitochondrial-like [Acropora millepora]	99.3	6.19e-195	Ubiquinol cytochrome reductase, transmembrane domain; Ubiquinol-cytochrome c reductase 8kDa, N-terminal; Rieske [2Fe-2S] iron-sulphur domain	Rieske,UCR_TM,Ubiq-Cytc-red_N
CP00001925	94.9249	XP_029205323.1	17-beta-hydroxysteroid dehydrogenase 14-like [Acropora millepora]	100	7.53e-196		adh_short,adh_short_C2
CP00001926	73.1648	XP_015761198.1	PREDICTED: epsilon-sarcoglycan-like isoform X1 [Acropora digitifera]	83.7	2.73e-119	Sarcoglycan alpha/epsilon	Sarcoglycan_2
CP00001927	79.6106	XP_029196007.2	cytochrome b-c1 complex subunit Rieske, mitochondrial-like [Acropora millepora]	87.8	4.34e-170	Ubiquinol cytochrome reductase, transmembrane domain; Ubiquinol-cytochrome c reductase 8kDa, N-terminal; Rieske [2Fe-2S] iron-sulphur domain	Rieske,UCR_TM,Ubiq-Cytc-red_N
CP00001928	87.3721	XP_020610326.1	uncharacterized protein LOC110048910 [Orbicella faveolata]	79	4.06e-139
CP00001929	96.0556	XP_029203637.1	N(G),N(G)-dimethylarginine dimethylaminohydrolase 1-like [Acropora millepora]	78.9	4.31e-154		Amidinotransf
CP00001930	75.3789	XP_027039668.1	collagen alpha-2(IV) chain-like [Pocillopora damicornis]	98.9	1.59e-119	Collagen triple helix repeat	Collagen
CP00001931	80.2743	XP_027050376.1	vascular endothelial growth factor C-like isoform X2 [Pocillopora damicornis]	96.3	5.01e-135
CP00001932	61.4138	XP_027057613.1	uncharacterized protein LOC113684434 [Pocillopora damicornis]	98.9	3.64e-151	Ependymin
CP00001933	94.9993	AJP75149.1	17beta hydroxysteroid dehydrogenase type 14 [Fimbriaphyllia ancora]	85.6	1.15e-170		adh_short,adh_short_C2
CP00001934	76.5701	AET09730.1	hypothetical protein C005-B5 [Acropora millepora]	71	2.84e-69	Ferritin/DPS protein domain	Ferritin
CP00001935	89.7773	XP_015754209.1	PREDICTED: F-actin-capping protein subunit beta-like [Acropora digitifera]	94.8	3.14e-184	F-actin-capping protein subunit beta	F_actin_cap_B
CP00001936	77.2258	XP_044167780.1	phospholipase B-like 1 [Acropora millepora]	36.8	4.78e-97	Phospholipase B-like	Phospholip_B
CP00001937	78.2514	XP_044173623.1	syntaxin-7-like isoform X2 [Acropora millepora]	98.5	8.58e-161	Target SNARE coiled-coil homology domain	SNARE,Syntaxin,Syntaxin_2
CP00001938	89.007	XP_029212153.2	CUB and peptidase domain-containing protein 2-like [Acropora millepora]	99.6	2.72e-189	Serine proteases, trypsin domain
CP00001939	69.0745	XP_044169288.1	poly(U)-specific endoribonuclease-B-like isoform X1 [Acropora millepora]	96.6	3.02e-120	Endoribonuclease XendoU	XendoU
CP00001940	90.1246	XP_015754209.1	PREDICTED: F-actin-capping protein subunit beta-like [Acropora digitifera]	100	3.31e-195	F-actin-capping protein subunit beta	F_actin_cap_B
CP00001941	80.8454	XP_020604852.1	uncharacterized protein LOC110043705 [Orbicella faveolata]	83.1	2.09e-89		VWA
CP00001942	56.2856	XP_027050211.1	alpha-adducin-like [Pocillopora damicornis]	64.5	4.34e-123		Aldolase_II
CP00001943	95.1197	XP_027044592.1	17-beta-hydroxysteroid dehydrogenase 14-like [Pocillopora damicornis]	99.3	5.08e-195		adh_short,adh_short_C2
CP00001944	71.9738	XP_044181992.1	mucin-19-like [Acropora millepora]	76.2	6.61e-112	Glycoprotein hormone subunit beta, cystine knot	C8,F5_F8_type_C,Mucin2_WxxW,TIL,VWC,VWD
CP00001945	92.9275	XP_015779049.1	PREDICTED: ras suppressor protein 1-like [Acropora digitifera]	90.8	3.12e-79	Leucine-rich repeat	LRR_8
CP00001946	90.5312	XP_044174102.1	uncharacterized protein LOC114958260 [Acropora millepora]	99.6	7.04e-211	F-box domain
CP00001947	88.706	XP_044175250.1	DNA-directed RNA polymerase II subunit RPB3-like [Acropora millepora]	100	1.46e-194	DNA-directed RNA polymerase, insert domain; DNA-directed RNA polymerase, RpoA/D/Rpb3-type	RNA_pol_A_bac,RNA_pol_L
CP00001948	91.3973	XP_044174789.1	very-long-chain 3-oxoacyl-CoA reductase-B-like isoform X1 [Acropora millepora]	76.9	3.56e-165	Short-chain dehydrogenase/reductase SDR	adh_short
CP00001949	92.2307	XP_029189873.2	uncharacterized protein LOC114956812 [Acropora millepora]	81	5.91e-151	Peptidoglycan binding-like; L,D-transpeptidase catalytic domain	PG_binding_1
CP00001950	97.3553	XP_027042147.1	carbonyl reductase [NADPH] 1-like [Pocillopora damicornis]	98.5	2.15e-192	Short-chain dehydrogenase/reductase SDR	adh_short
CP00001951	96.5361	XP_027056918.1	pyrroline-5-carboxylate reductase 1, mitochondrial-like [Pocillopora damicornis]	100	5.43e-186	Pyrroline-5-carboxylate reductase, catalytic, N-terminal; Pyrroline-5-carboxylate reductase, dimerisation domain	F420_oxidored,P5CR_dimer
CP00001952	82.5288	XP_027038464.1	uncharacterized protein LOC113666865 [Pocillopora damicornis]	99.6	1.24e-191	START domain
CP00001953	61.3119	XP_027044715.1	E3 ubiquitin-protein ligase RNF115-like [Pocillopora damicornis]	99.6	5.97e-199	Zinc finger, RING-type	zf-RING_2,zinc_ribbon_9
CP00001954	71.5086	XP_027035923.1	5'-AMP-activated protein kinase subunit beta-2-like [Pocillopora damicornis]	99.6	2.97e-196	Association with the SNF1 complex (ASC) domain; AMP-activated protein kinase, glycogen-binding domain	AMPK1_CBM,AMPKBI
CP00001955	79.5623	XP_029200592.1	uncharacterized protein LOC114965164 [Acropora millepora]	80.3	7.55e-137
CP00001956	76.2129	XP_029194269.1	complement component 1 Q subcomponent-binding protein, mitochondrial-like [Acropora millepora]	76.7	1.05e-141	Mitochondrial glycoprotein	MAM33
CP00001957	81.5009	XP_027053373.1	uncharacterized protein LOC113680537 [Pocillopora damicornis]	89.4	1.18e-164	CobW/HypB/UreG, nucleotide-binding domain	cobW
CP00001958	91.6697	XP_029192277.2	E3 ubiquitin-protein ligase CHIP-like [Acropora millepora]	88.3	8.47e-174	U box domain	ANAPC3,TPR_1,TPR_11,TPR_16,TPR_2,TPR_8,U-box
CP00001959	97.1498	XP_029200429.1	carbonyl reductase [NADPH] 1-like [Acropora millepora]	100	7.81e-195	Short-chain dehydrogenase/reductase SDR	adh_short
CP00001960	94.3679	XP_029207786.2	glutathione S-transferase-like [Acropora millepora]	99.6	8.48e-199	Glutathione S-transferase, N-terminal; Glutathione S-transferase, C-terminal	GST_C_3,GST_N
CP00001961	61.2982	XP_029193387.1	serine/arginine-rich splicing factor 6-like isoform X2 [Acropora millepora]	100	3.34e-141	RNA recognition motif domain	RRM_1
CP00001962	97.193	XP_015751846.1	PREDICTED: carbonyl reductase [NADPH] 1-like [Acropora digitifera]	87.5	5.96e-174	Short-chain dehydrogenase/reductase SDR	adh_short
CP00001963	91.3346	XP_022795796.1	uncharacterized protein LOC111334350 [Stylophora pistillata]	82.1	9.78e-161	Methyltransferase type 11	Methyltransf_11,Methyltransf_25
CP00001964	93.9925	XP_027051752.1	glutathione S-transferase-like [Pocillopora damicornis]	98.5	3.58e-196	Glutathione S-transferase, N-terminal; Glutathione S-transferase, C-terminal	GST_C_3,GST_N
CP00001965	76.7774	XP_027045965.1	syntaxin-12-like [Pocillopora damicornis]	98.2	1.21e-162	Target SNARE coiled-coil homology domain	SNARE,Syntaxin,Syntaxin_2
CP00001966	82.8852	XP_027039152.1	calbindin-like [Pocillopora damicornis]	99.6	5.3e-198	EF-hand domain	EF-hand_1,EF-hand_5,EF-hand_6,EF-hand_7
CP00001967	93.0754	XP_027049526.1	autophagy protein 5-like [Pocillopora damicornis]	98.2	6.24e-206	Autophagy-related protein 5	APG5
CP00001968	84.1711	XP_027046446.1	uncharacterized protein LOC113674172 [Pocillopora damicornis]	99.3	1.52e-197	Toll/interleukin-1 receptor homology (TIR) domain	SpoIIE,TIR_2,WD40
CP00001969	82.3121	XP_027053557.1	COP9 signalosome complex subunit 7b-like [Pocillopora damicornis]	100	1.48e-179	Proteasome component (PCI) domain	PCI
CP00001970	88.7293	XP_022791762.1	DNA-directed RNA polymerase II subunit RPB3-like [Stylophora pistillata]	93.4	4.13e-186	DNA-directed RNA polymerase, insert domain; DNA-directed RNA polymerase, RpoA/D/Rpb3-type	RNA_pol_A_bac,RNA_pol_L
CP00001971	71.1191	XP_029183903.1	phospholipid scramblase 1-like [Acropora millepora]	99.6	9.62e-210	Scramblase	Scramblase
CP00001972	76.0227	XP_029195953.2	uncharacterized protein LOC114961447 [Acropora millepora]	98.9	1.36e-180	Peptidase M12A	Astacin,CUB,ShK
CP00001973	97.0322	XP_015780228.1	PREDICTED: glyoxal reductase-like [Acropora digitifera]	98.1	1.08e-180	NADP-dependent oxidoreductase domain	Aldo_ket_red
CP00001974	88.7806	XP_044177101.1	proteasome subunit beta type-7-like [Acropora millepora]	96.4	3.46e-190	Proteasome, subunit alpha/beta; Proteasome beta subunit, C-terminal	Pr_beta_C,Proteasome
CP00001975	91.2212	XP_027040711.1	hydroxymethylglutaryl-CoA synthase 1-like [Pocillopora damicornis]	97.8	2.45e-191	Hydroxymethylglutaryl-coenzyme A synthase C-terminal domain	HMG_CoA_synt_C,HMG_CoA_synt_N
CP00001976	88.0156	XP_027049968.1	prohibitin-like [Pocillopora damicornis]	99.6	2.69e-187	Band 7 domain	Band_7
CP00001977	90.8928	XP_027037963.1	proteasome assembly chaperone 2-like [Pocillopora damicornis]	99.6	5.33e-203	Proteasome assembly chaperone 2	PAC2
CP00001978	65.4694	XP_027056034.1	Na(+)/H(+) exchange regulatory cofactor NHE-RF1-like [Pocillopora damicornis]	94.9	1.63e-140	PDZ domain	EBP50_C,PDZ
CP00001979	72.4926	XP_027036449.1	crk-like protein [Pocillopora damicornis]	100	5.11e-201	SH2 domain; SH3 domain; Variant SH3 domain	SH2,SH3_1,SH3_2
CP00001980	75.8426	XP_027051284.1	hemagglutinin/amebocyte aggregation factor-like [Pocillopora damicornis]	99.3	5.55e-205		DERM
CP00001981	87.8016	XP_029209328.1	prohibitin-like [Acropora millepora]	94.9	9.23e-179	Band 7 domain	Band_7
CP00001982	87.6769	XP_029209328.1	prohibitin-like [Acropora millepora]	100	1.09e-186	Band 7 domain	Band_7
CP00001983	82.0034	XP_015761336.1	PREDICTED: uncharacterized protein LOC107340496 [Acropora digitifera]	76.5	3.59e-141	Autophagy-related protein 27	ATG27
CP00001984	93.6465	XP_015766881.1	PREDICTED: uncharacterized protein F13E9.13, mitochondrial-like [Acropora digitifera]	89.8	1.74e-166	Membrane complex biogenesis protein, BtpA family	BtpA
CP00001985	73.218	XP_029204261.2	ras-related protein Rab5-like [Acropora millepora]	99.2	5.2e-180	Small GTPase superfamily	Ras
CP00001986	89.4734	XP_044166890.1	CUB and peptidase domain-containing protein 2-like [Acropora millepora]	80.2	1.24e-144	Serine proteases, trypsin domain
CP00001987	81.9473	XP_029205213.1	COP9 signalosome complex subunit 7b-like [Acropora millepora]	93.1	2.42e-174	Proteasome component (PCI) domain	PCI
CP00001988	93.7131	XP_027036845.1	failed axon connections homolog [Pocillopora damicornis]	97	2.09e-192	Thioredoxin-like fold; Metaxin, glutathione S-transferase domain	GST_C_6,GST_N_4
CP00001989	91.7814	XP_027039721.1	uncharacterized protein LOC113668035 [Pocillopora damicornis]	100	2.94e-196		adh_short_C2
CP00001990	88.4524	XP_027046069.1	proteasome subunit beta type-7-like [Pocillopora damicornis]	100	2.42e-195	Proteasome, subunit alpha/beta; Proteasome beta subunit, C-terminal	Pr_beta_C,Proteasome
CP00001991	97.7568	XP_027044786.1	putative glucose-6-phosphate 1-epimerase [Pocillopora damicornis]	99.6	4.4e-207	Aldose 1-/Glucose-6-phosphate 1-epimerase	Aldose_epim
CP00001992	78.9597	XP_027040536.1	general transcription factor IIF subunit 2-like [Pocillopora damicornis]	100	1.83e-190	Transcription initiation factor IIF, beta subunit	TFIIF_beta
CP00001993	88.7536	XP_027050051.1	uncharacterized protein LOC113677445 [Pocillopora damicornis]	94.6	2.52e-197
CP00001994	82.2071	XP_027049447.1	40S ribosomal protein S2 [Pocillopora damicornis]	99.6	2.92e-171	Ribosomal protein S5, C-terminal; Ribosomal protein S5, N-terminal	Ribosomal_S5,Ribosomal_S5_C
CP00001995	97.1594	XP_029206075.2	omega-amidase NIT2-like isoform X1 [Acropora millepora]	92	4.11e-181	Carbon-nitrogen hydrolase	CN_hydrolase
CP00001996	58.4342	XP_020625939.1	small nuclear ribonucleoprotein Sm D1-like [Orbicella faveolata]	100	6.2e-51	LSM domain, eukaryotic/archaea-type	LSM
CP00001997	97.6098	XP_029186028.1	putative glucose-6-phosphate 1-epimerase [Acropora millepora]	86.6	8.18e-178	Aldose 1-/Glucose-6-phosphate 1-epimerase	Aldose_epim
CP00001998	97.7878	XP_029186028.1	putative glucose-6-phosphate 1-epimerase [Acropora millepora]	99.6	7.6e-208	Aldose 1-/Glucose-6-phosphate 1-epimerase	Aldose_epim
CP00001999	77.8066	XP_044185065.1	calumenin-A-like [Acropora millepora]	99.3	1.3e-174	EF-hand domain	EF-hand_5,EF-hand_7
[truncated: 6,383 more rows]

## Sheet: NR
Protein	NR
CP00000001	{"identity":"75.0","E_value":"1.23e-07","subject":"XP_042573524.1","description":"thymosin beta-b [Cyprinus carpio]"}
CP00000002	{"identity":"98.1","E_value":"1.63e-24","subject":"XP_027041293.1","description":"enoyl-CoA hydratase domain-containing protein 3, mitochondrial-like [Pocillopora damicornis]"}
CP00000003	{"identity":"95.4","E_value":"3.15e-35","subject":"KAH7701874.1","description":"40S ribosomal protein S28-like protein [Aphelenchus avenae]"}
CP00000004	{"identity":"100","E_value":"1.45e-22","subject":"RMX53666.1","description":"hypothetical protein pdam_00000290 [Pocillopora damicornis]"}
CP00000005	{"identity":"100","E_value":"7.07e-37","subject":"RMX40575.1","description":"hypothetical protein pdam_00016581 [Pocillopora damicornis]"}
CP00000006	{"identity":"66.1","E_value":"8.04e-23","subject":"KAG8455644.1","description":"hypothetical protein GDO86_001728 [Hymenochirus boettgeri]"}
CP00000007	{"identity":"93.5","E_value":"3.43e-27","subject":"XP_015777119.1","description":"PREDICTED: ATP synthase subunit e, mitochondrial-like, partial [Acropora digitifera]"}
CP00000008	{"identity":"98.5","E_value":"1.20e-42","subject":"RMX60746.1","description":"hypothetical protein pdam_00014294 [Pocillopora damicornis]"}
CP00000009	{"identity":"91.2","E_value":"3.09e-34","subject":"XP_022778875.1","description":"myotrophin-like isoform X1 [Stylophora pistillata]"}
CP00000010	{"identity":"94.1","E_value":"2.28e-38","subject":"XP_027053797.1","description":"ADP-ribosylation factor-like protein 8B-A [Pocillopora damicornis]"}
CP00000011	{"identity":"100","E_value":"5.35e-40","subject":"PFX31238.1","description":"Importin-9 [Stylophora pistillata]"}
CP00000012	{"identity":"100","E_value":"2.50e-22","subject":"AFR11415.1","description":"chloroplast ribulose-1,5-bisphosphate carboxylase/oxygenase large subunit, partial [Symbiodinium sp. clade B]"}
CP00000013	{"identity":"100","E_value":"9.68e-39","subject":"RMX48269.1","description":"hypothetical protein pdam_00005431 [Pocillopora damicornis]"}
CP00000014	{"identity":"88.6","E_value":"4.62e-37","subject":"XP_015778618.1","description":"PREDICTED: copper transport protein ATOX1-like [Acropora digitifera]"}
CP00000015	{"identity":"98.1","E_value":"1.21e-28","subject":"XP_027042795.1","description":"migration and invasion enhancer 1-like, partial [Pocillopora damicornis]"}
CP00000016	{"identity":"97.2","E_value":"2.11e-17","subject":"B8UU78.1","description":"RecName: Full=EGF and laminin G domain-containing protein [Acropora millepora]"}
CP00000017	{"identity":"100","E_value":"3.75e-41","subject":"XP_015762356.1","description":"PREDICTED: guanine nucleotide-binding protein G(I)/G(S)/G(O) subunit gamma-7-like [Acropora digitifera]"}
CP00000018	{"identity":"100","E_value":"2.73e-34","subject":"RMX41074.1","description":"hypothetical protein pdam_00003301 [Pocillopora damicornis]"}
CP00000019	{"identity":"100","E_value":"5.20e-44","subject":"RMX53710.1","description":"hypothetical protein pdam_00000357, partial [Pocillopora damicornis]"}
CP00000020	null
CP00000021	null
CP00000022	{"identity":"81.2","E_value":"1.78e-37","subject":"EDO30181.1","description":"predicted protein [Nematostella vectensis]"}
CP00000023	{"identity":"100","E_value":"4.04e-45","subject":"XP_015774692.1","description":"PREDICTED: guanine nucleotide-binding protein G(I)/G(S)/G(O) subunit gamma-11-like [Acropora digitifera]"}
CP00000024	{"identity":"100","E_value":"5.26e-46","subject":"XP_015773481.1","description":"PREDICTED: small nuclear ribonucleoprotein G-like [Acropora digitifera]"}
CP00000025	{"identity":"100","E_value":"3.17e-34","subject":"RMX57886.1","description":"hypothetical protein pdam_00006701 [Pocillopora damicornis]"}
CP00000026	{"identity":"98.7","E_value":"2.44e-54","subject":"XP_027044520.1","description":"cytochrome c oxidase subunit NDUFA4-like [Pocillopora damicornis]"}
CP00000027	{"identity":"57.7","E_value":"2.62e-26","subject":"RMX59658.1","description":"hypothetical protein pdam_00010493 [Pocillopora damicornis]"}
CP00000028	{"identity":"91.3","E_value":"2.86e-37","subject":"XP_027048921.1","description":"small nuclear ribonucleoprotein G-like [Pocillopora damicornis]"}
CP00000029	{"identity":"100","E_value":"1.72e-50","subject":"XP_027044519.1","description":"cytochrome c oxidase subunit NDUFA4-like [Pocillopora damicornis]"}
CP00000030	{"identity":"98.8","E_value":"4.34e-46","subject":"RMX53375.1","description":"hypothetical protein pdam_00014245 [Pocillopora damicornis]"}
CP00000031	{"identity":"88.8","E_value":"2.72e-40","subject":"RMX53375.1","description":"hypothetical protein pdam_00014245 [Pocillopora damicornis]"}
CP00000032	null
CP00000033	{"identity":"98.8","E_value":"4.53e-51","subject":"RMX52739.1","description":"hypothetical protein pdam_00019290 [Pocillopora damicornis]"}
CP00000034	{"identity":"93.9","E_value":"9.12e-47","subject":"XP_015761452.1","description":"PREDICTED: costars family protein ABRACL isoform X1 [Acropora digitifera]"}
CP00000035	{"identity":"100","E_value":"1.50e-50","subject":"XP_027038217.1","description":"costars family protein ABRACL-like [Pocillopora damicornis]"}
CP00000036	{"identity":"100","E_value":"6.58e-54","subject":"XP_027041059.1","description":"muscle LIM protein 1-like [Pocillopora damicornis]"}
CP00000037	{"identity":"79.5","E_value":"1.77e-38","subject":"XP_015755801.1","description":"PREDICTED: nuclease-like isoform X1 [Acropora digitifera]"}
CP00000038	{"identity":"98.3","E_value":"2.56e-30","subject":"XP_027048921.1","description":"small nuclear ribonucleoprotein G-like [Pocillopora damicornis]"}
CP00000039	{"identity":"100","E_value":"1.89e-49","subject":"RMX52734.1","description":"hypothetical protein pdam_00022402 [Pocillopora damicornis]"}
CP00000040	{"identity":"100","E_value":"5.61e-51","subject":"RMX36991.1","description":"hypothetical protein pdam_00005033 [Pocillopora damicornis]"}
CP00000041	{"identity":"97.6","E_value":"8.57e-51","subject":"XP_027057761.1","description":"acyl-CoA-binding protein-like [Pocillopora damicornis]"}
CP00000042	{"identity":"56.5","E_value":"2.53e-06","subject":"XP_029195041.2","description":"uncharacterized protein LOC114960766 [Acropora millepora]"}
CP00000043	{"identity":"100","E_value":"3.15e-46","subject":"XP_029201793.1","description":"uncharacterized protein LOC114966171 [Acropora millepora]"}
CP00000044	{"identity":"76.5","E_value":"1.18e-39","subject":"XP_015749156.1","description":"PREDICTED: acyl-CoA-binding protein-like [Acropora digitifera]"}
CP00000045	{"identity":"97.7","E_value":"9.67e-21","subject":"XP_027060511.1","description":"copper transport protein ATOX1-like [Pocillopora damicornis]"}
CP00000046	{"identity":"100","E_value":"1.01e-47","subject":"XP_044180273.1","description":"vacuolar protein sorting-associated protein 26C-like [Acropora millepora]"}
CP00000047	{"identity":"100","E_value":"4.09e-66","subject":"XP_027051165.1","description":"cytochrome c oxidase subunit 6B1-like [Pocillopora damicornis]"}
CP00000048	{"identity":"93.3","E_value":"9.88e-45","subject":"XP_044173953.1","description":"uncharacterized protein LOC114965829 isoform X5 [Acropora millepora]"}
CP00000049	{"identity":"100","E_value":"3.19e-52","subject":"XP_027057450.1","description":"collagen alpha-1(XII) chain-like isoform X2 [Pocillopora damicornis]"}
CP00000050	{"identity":"95.6","E_value":"3.04e-58","subject":"RMX54288.1","description":"hypothetical protein pdam_00012001 [Pocillopora damicornis]"}
CP00000051	{"identity":"90.0","E_value":"1.09e-53","subject":"XP_020621616.1","description":"barrier-to-autointegration factor-like [Orbicella faveolata]"}
CP00000052	{"identity":"63.2","E_value":"5.19e-06","subject":"PFX24736.1","description":"hypothetical protein AWC38_SpisGene10645 [Stylophora pistillata]"}
CP00000053	{"identity":"88.9","E_value":"1.38e-54","subject":"XP_029180364.1","description":"barrier-to-autointegration factor-like [Acropora millepora]"}
CP00000054	{"identity":"90.0","E_value":"2.67e-54","subject":"XP_020621616.1","description":"barrier-to-autointegration factor-like [Orbicella faveolata]"}
CP00000055	null
CP00000056	{"identity":"90.0","E_value":"1.09e-53","subject":"XP_020621616.1","description":"barrier-to-autointegration factor-like [Orbicella faveolata]"}
CP00000057	{"identity":"100","E_value":"1.53e-58","subject":"XP_022786564.1","description":"small nuclear ribonucleoprotein E-like [Stylophora pistillata]"}
CP00000058	{"identity":"98.9","E_value":"1.86e-59","subject":"XP_027055179.1","description":"UPF0728 protein v1g117062-like [Pocillopora damicornis]"}
CP00000059	{"identity":"80.0","E_value":"7.99e-17","subject":"XP_027046086.1","description":"uncharacterized protein LOC113673836 [Pocillopora damicornis]"}
CP00000060	{"identity":"89.0","E_value":"4.01e-37","subject":"RMX51026.1","description":"hypothetical protein pdam_00018456 [Pocillopora damicornis]"}
CP00000061	{"identity":"87.9","E_value":"8.60e-53","subject":"XP_044174964.1","description":"contactin-associated protein-like 2 [Acropora millepora]"}
CP00000062	{"identity":"100","E_value":"1.04e-56","subject":"XP_029203542.1","description":"mitochondrial import inner membrane translocase subunit Tim10-B-like [Acropora millepora]"}
CP00000063	{"identity":"98.9","E_value":"1.08e-58","subject":"XP_027045696.1","description":"small nuclear ribonucleoprotein E-like [Pocillopora damicornis]"}
CP00000064	{"identity":"98.9","E_value":"6.67e-65","subject":"XP_044169714.1","description":"cysteine and glycine-rich protein 1-like [Acropora millepora]"}
CP00000065	{"identity":"47.6","E_value":"3.94e-16","subject":"XP_017464060.1","description":"PREDICTED: calmodulin-like, partial [Rhagoletis zephyria]"}
CP00000066	{"identity":"93.6","E_value":"3.17e-57","subject":"XP_027059371.1","description":"uncharacterized protein LOC113685984 [Pocillopora damicornis]"}
CP00000067	{"identity":"100","E_value":"1.52e-53","subject":"XP_027036685.1","description":"40S ribosomal protein S21-like [Pocillopora damicornis]"}
CP00000068	{"identity":"98.9","E_value":"1.10e-57","subject":"XP_027044066.1","description":"SH3 domain-binding glutamic acid-rich-like protein 3 [Pocillopora damicornis]"}
CP00000069	{"identity":"70.2","E_value":"5.06e-37","subject":"XP_015763023.1","description":"PREDICTED: uncharacterized protein LOC107342077 [Acropora digitifera]"}
CP00000070	{"identity":"100","E_value":"7.77e-58","subject":"XP_029185702.1","description":"SH3 domain-binding glutamic acid-rich-like protein 3 [Acropora millepora]"}
CP00000071	{"identity":"100","E_value":"1.63e-59","subject":"XP_029185597.1","description":"SH3 domain-binding glutamic acid-rich protein homolog [Acropora millepora]"}
CP00000072	{"identity":"72.3","E_value":"1.63e-41","subject":"XP_020621087.1","description":"SH3 domain-binding glutamic acid-rich-like protein 3 [Orbicella faveolata]"}
CP00000073	{"identity":"100","E_value":"5.42e-63","subject":"RMX60299.1","description":"hypothetical protein pdam_00017988 [Pocillopora damicornis]"}
CP00000074	{"identity":"98.9","E_value":"2.21e-62","subject":"XP_027036660.1","description":"SRA stem-loop-interacting RNA-binding protein, mitochondrial-like [Pocillopora damicornis]"}
CP00000075	{"identity":"100","E_value":"1.50e-60","subject":"XP_015772262.1","description":"PREDICTED: small ubiquitin-related modifier 1-B-like [Acropora digitifera]"}
CP00000076	{"identity":"93.5","E_value":"1.94e-52","subject":"RMX56879.1","description":"hypothetical protein pdam_00006298 [Pocillopora damicornis]"}
CP00000077	{"identity":"78.7","E_value":"1.92e-43","subject":"XP_029185702.1","description":"SH3 domain-binding glutamic acid-rich-like protein 3 [Acropora millepora]"}
CP00000078	{"identity":"98.0","E_value":"2.00e-60","subject":"XP_027042767.1","description":"uncharacterized protein LOC113670773 [Pocillopora damicornis]"}
CP00000079	{"identity":"100","E_value":"5.79e-56","subject":"XP_029201936.2","description":"selenoprotein N-like [Acropora millepora]"}
CP00000080	{"identity":"100","E_value":"1.84e-61","subject":"XP_027044005.1","description":"U6 snRNA-associated Sm-like protein LSm3 [Pocillopora damicornis]"}
CP00000081	{"identity":"100","E_value":"9.13e-62","subject":"XP_029193215.1","description":"60S ribosomal protein L36-like [Acropora millepora]"}
CP00000082	{"identity":"100","E_value":"1.15e-64","subject":"XP_029190522.1","description":"10 kDa heat shock protein, mitochondrial-like [Acropora millepora]"}
CP00000083	{"identity":"99.0","E_value":"1.11e-62","subject":"XP_015777646.1","description":"PREDICTED: cystatin-B-like [Acropora digitifera]"}
CP00000084	{"identity":"82.5","E_value":"1.25e-50","subject":"XP_029187046.1","description":"cystatin-B-like [Acropora millepora]"}
CP00000085	{"identity":"79.4","E_value":"5.81e-45","subject":"XP_015749649.1","description":"PREDICTED: cystatin-A-like [Acropora digitifera]"}
CP00000086	{"identity":"57.0","E_value":"1.60e-29","subject":"XP_027040564.1","description":"ATP synthase-coupling factor 6, mitochondrial-like [Pocillopora damicornis]"}
CP00000087	{"identity":"87.1","E_value":"5.91e-63","subject":"RMX56762.1","description":"hypothetical protein pdam_00022252 [Pocillopora damicornis]"}
CP00000088	{"identity":"85.0","E_value":"3.96e-50","subject":"XP_015755337.1","description":"PREDICTED: uncharacterized protein LOC107334886 [Acropora digitifera]"}
CP00000089	{"identity":"87.1","E_value":"3.42e-62","subject":"RMX56762.1","description":"hypothetical protein pdam_00022252 [Pocillopora damicornis]"}
CP00000090	{"identity":"99.0","E_value":"6.36e-63","subject":"XP_027058316.1","description":"uncharacterized protein LOC113685061 [Pocillopora damicornis]"}
CP00000091	{"identity":"97.1","E_value":"8.02e-66","subject":"XP_027051035.1","description":"NADH dehydrogenase [ubiquinone] 1 alpha subcomplex subunit 7-like [Pocillopora damicornis]"}
CP00000092	{"identity":"97.8","E_value":"3.99e-58","subject":"RMX37956.1","description":"hypothetical protein pdam_00009056 [Pocillopora damicornis]"}
CP00000093	{"identity":"100","E_value":"9.03e-63","subject":"XP_015755337.1","description":"PREDICTED: uncharacterized protein LOC107334886 [Acropora digitifera]"}
CP00000094	{"identity":"100","E_value":"2.22e-63","subject":"XP_029204136.1","description":"mitochondrial import inner membrane translocase subunit Tim13-like [Acropora millepora]"}
CP00000095	{"identity":"64.0","E_value":"5.55e-34","subject":"XP_015763023.1","description":"PREDICTED: uncharacterized protein LOC107342077 [Acropora digitifera]"}
CP00000096	{"identity":"100","E_value":"3.39e-63","subject":"XP_001618258.1","description":"histone H4 [Nematostella vectensis]"}
CP00000097	{"identity":"60.0","E_value":"2.58e-31","subject":"XP_027040564.1","description":"ATP synthase-coupling factor 6, mitochondrial-like [Pocillopora damicornis]"}
CP00000098	{"identity":"99.0","E_value":"1.66e-68","subject":"XP_027051723.1","description":"thioredoxin-like [Pocillopora damicornis]"}
CP00000099	{"identity":"100","E_value":"5.50e-60","subject":"XP_027053649.1","description":"peroxiredoxin-6-like [Pocillopora damicornis]"}
CP00000100	{"identity":"99.0","E_value":"3.07e-59","subject":"RMX35974.1","description":"hypothetical protein pdam_00005232 [Pocillopora damicornis]"}
CP00000101	{"identity":"70.5","E_value":"4.91e-32","subject":"XP_027041334.1","description":"retinol dehydrogenase 8-like [Pocillopora damicornis]"}
CP00000102	{"identity":"99.0","E_value":"2.77e-67","subject":"ABV24975.1","description":"glutaredoxin [Montipora capitata]"}
CP00000103	{"identity":"96.2","E_value":"3.93e-67","subject":"XP_015776029.1","description":"PREDICTED: uncharacterized protein LOC107354119 [Acropora digitifera]"}
CP00000104	{"identity":"97.1","E_value":"5.38e-65","subject":"XP_029200869.1","description":"glutaredoxin-like [Acropora millepora]"}
CP00000105	{"identity":"100","E_value":"7.31e-68","subject":"XP_027060515.1","description":"glutaredoxin-like [Pocillopora damicornis]"}
CP00000106	{"identity":"98.1","E_value":"2.10e-67","subject":"XP_027051720.1","description":"thioredoxin-like isoform X1 [Pocillopora damicornis]"}
CP00000107	{"identity":"100","E_value":"1.86e-70","subject":"RMX39524.1","description":"hypothetical protein pdam_00006149 [Pocillopora damicornis]"}
CP00000108	{"identity":"100","E_value":"4.76e-64","subject":"XP_027048106.1","description":"60S ribosomal protein L36-like [Pocillopora damicornis]"}
CP00000109	{"identity":"100","E_value":"6.77e-64","subject":"XP_027040564.1","description":"ATP synthase-coupling factor 6, mitochondrial-like [Pocillopora damicornis]"}
CP00000110	null
CP00000111	{"identity":"100","E_value":"4.91e-71","subject":"XP_027040917.1","description":"60S ribosomal protein L44 [Pocillopora damicornis]"}
CP00000112	{"identity":"100","E_value":"2.34e-69","subject":"XP_027053142.1","description":"NADH dehydrogenase [ubiquinone] 1 beta subcomplex subunit 10-B-like [Pocillopora damicornis]"}
CP00000113	{"identity":"93.4","E_value":"3.75e-66","subject":"XP_020606136.1","description":"60S ribosomal protein L44 [Orbicella faveolata]"}
CP00000114	{"identity":"61.8","E_value":"7.14e-37","subject":"XP_015768671.1","description":"PREDICTED: uncharacterized protein LOC107347285 [Acropora digitifera]"}
CP00000115	{"identity":"49.5","E_value":"9.29e-23","subject":"PFX18519.1","description":"hypothetical protein AWC38_SpisGene17103 [Stylophora pistillata]"}
CP00000116	{"identity":"100","E_value":"3.73e-62","subject":"XP_027059843.1","description":"huntingtin-interacting protein K-like [Pocillopora damicornis]"}
CP00000117	{"identity":"99.1","E_value":"3.18e-72","subject":"XP_027040739.1","description":"uncharacterized protein LOC113668963 isoform X1 [Pocillopora damicornis]"}
CP00000118	{"identity":"99.1","E_value":"3.87e-73","subject":"RMX56225.1","description":"hypothetical protein pdam_00018243 [Pocillopora damicornis]"}
CP00000119	{"identity":"82.2","E_value":"6.45e-63","subject":"XP_029191505.1","description":"peptidyl-prolyl cis-trans isomerase Fkbp12-like [Acropora millepora]"}
CP00000120	{"identity":"39.8","E_value":"7.96e-16","subject":"XP_022807067.1","description":"uncharacterized protein LOC111344126 [Stylophora pistillata]"}
CP00000121	{"identity":"100","E_value":"9.48e-74","subject":"XP_029191505.1","description":"peptidyl-prolyl cis-trans isomerase Fkbp12-like [Acropora millepora]"}
CP00000122	{"identity":"97.6","E_value":"1.29e-46","subject":"XP_027045824.1","description":"NADH dehydrogenase [ubiquinone] 1 alpha subcomplex subunit 5-like [Pocillopora damicornis]"}
CP00000123	{"identity":"59.0","E_value":"1.21e-35","subject":"RMX39524.1","description":"hypothetical protein pdam_00006149 [Pocillopora damicornis]"}
CP00000124	{"identity":"76.3","E_value":"1.28e-25","subject":"XP_046862239.1","description":"uncharacterized protein LOC124455635 [Xenia sp. Carnegie-2017]"}
CP00000125	{"identity":"100","E_value":"2.70e-78","subject":"XP_015772814.1","description":"PREDICTED: uncharacterized protein LOC107351059 [Acropora digitifera]"}
CP00000126	{"identity":"100","E_value":"3.42e-68","subject":"XP_029195609.1","description":"U6 snRNA-associated Sm-like protein LSm2 [Acropora millepora]"}
CP00000127	{"identity":"98.2","E_value":"1.69e-68","subject":"XP_029199973.2","description":"succinate dehydrogenase assembly factor 3, mitochondrial-like [Acropora millepora]"}
CP00000128	{"identity":"97.2","E_value":"1.36e-71","subject":"XP_044163186.1","description":"5-demethoxyubiquinone hydroxylase, mitochondrial-like [Acropora millepora]"}
CP00000129	{"identity":"72.1","E_value":"1.36e-47","subject":"XP_029202417.1","description":"SRA stem-loop-interacting RNA-binding protein, mitochondrial-like [Acropora millepora]"}
CP00000130	{"identity":"100","E_value":"1.09e-78","subject":"XP_027050787.1","description":"signal peptidase complex subunit 3-like [Pocillopora damicornis]"}
CP00000131	{"identity":"99.1","E_value":"1.23e-66","subject":"XP_022799837.1","description":"transmembrane protein 14C-like [Stylophora pistillata]"}
CP00000132	{"identity":"100","E_value":"2.78e-81","subject":"XP_001624022.1","description":"PHD finger-like domain-containing protein 5A isoform X2 [Nematostella vectensis]"}
CP00000133	{"identity":"54.5","E_value":"5.16e-36","subject":"XP_022807230.1","description":"uncharacterized protein LOC111344278, partial [Stylophora pistillata]"}
CP00000134	{"identity":"99.1","E_value":"1.75e-75","subject":"XP_029179887.1","description":"cytochrome c [Acropora millepora]"}
CP00000135	{"identity":"82.1","E_value":"2.81e-56","subject":"XP_020618485.1","description":"pterin-4-alpha-carbinolamine dehydratase-like [Orbicella faveolata]"}
CP00000136	{"identity":"99.1","E_value":"1.84e-70","subject":"XP_044176195.1","description":"uncharacterized protein LOC122959153, partial [Acropora millepora]"}
CP00000137	{"identity":"98.6","E_value":"4.55e-30","subject":"XP_029201061.1","description":"vesicle-associated membrane protein 3-like [Acropora millepora]"}
CP00000138	{"identity":"80.9","E_value":"9.51e-57","subject":"XP_044176195.1","description":"uncharacterized protein LOC122959153, partial [Acropora millepora]"}
CP00000139	{"identity":"78.3","E_value":"2.58e-52","subject":"XP_020618485.1","description":"pterin-4-alpha-carbinolamine dehydratase-like [Orbicella faveolata]"}
CP00000140	{"identity":"92.1","E_value":"1.39e-50","subject":"XP_022796544.1","description":"ragulator complex protein LAMTOR5 homolog [Stylophora pistillata]"}
CP00000141	{"identity":"100","E_value":"4.28e-63","subject":"XP_027036743.1","description":"tubulin-specific chaperone A-like [Pocillopora damicornis]"}
CP00000142	{"identity":"86.5","E_value":"6.03e-54","subject":"XP_029205716.1","description":"tubulin-specific chaperone A-like [Acropora millepora]"}
CP00000143	{"identity":"100","E_value":"1.96e-68","subject":"XP_029194491.1","description":"transmembrane protein 14C-like [Acropora millepora]"}
CP00000144	{"identity":"97.7","E_value":"3.51e-53","subject":"XP_029180051.1","description":"U6 snRNA-associated Sm-like protein LSm5 [Acropora millepora]"}
CP00000145	{"identity":"100","E_value":"1.18e-75","subject":"XP_027053649.1","description":"peroxiredoxin-6-like [Pocillopora damicornis]"}
CP00000146	{"identity":"42.2","E_value":"2.61e-21","subject":"XP_029204565.2","description":"uncharacterized protein LOC114968566 [Acropora millepora]"}
CP00000147	{"identity":"88.4","E_value":"3.12e-70","subject":"XP_029194552.1","description":"peptidyl-prolyl cis-trans isomerase FKBP12-like [Acropora millepora]"}
CP00000148	{"identity":"100","E_value":"2.87e-71","subject":"XP_027038367.1","description":"death-associated protein 1-like [Pocillopora damicornis]"}
CP00000149	{"identity":"99.1","E_value":"1.66e-79","subject":"XP_027054455.1","description":"peptidyl-prolyl cis-trans isomerase FKBP12-like [Pocillopora damicornis]"}
CP00000150	{"identity":"100","E_value":"1.58e-79","subject":"XP_027041152.1","description":"LOW QUALITY PROTEIN: epididymal secretory glutathione peroxidase-like [Pocillopora damicornis]"}
CP00000151	{"identity":"100","E_value":"7.90e-78","subject":"XP_020626286.1","description":"dynein light chain Tctex-type 1 [Orbicella faveolata]"}
CP00000152	{"identity":"63.4","E_value":"3.23e-43","subject":"XP_029189403.2","description":"thioredoxin-2-like isoform X2 [Acropora millepora]"}
CP00000153	{"identity":"87.6","E_value":"3.35e-61","subject":"XP_027038367.1","description":"death-associated protein 1-like [Pocillopora damicornis]"}
CP00000154	{"identity":"97.3","E_value":"1.73e-72","subject":"XP_029182123.1","description":"mitochondrial import inner membrane translocase subunit TIM14-like [Acropora millepora]"}
CP00000155	{"identity":"65.1","E_value":"1.17e-46","subject":"XP_015764827.1","description":"PREDICTED: cofilin-like [Acropora digitifera]"}
CP00000156	{"identity":"100","E_value":"1.00e-71","subject":"XP_029179242.1","description":"death-associated protein 1-like [Acropora millepora]"}
CP00000157	{"identity":"89.4","E_value":"8.90e-66","subject":"XP_015779316.1","description":"PREDICTED: thioredoxin-2-like [Acropora digitifera]"}
CP00000158	{"identity":"77.9","E_value":"1.82e-53","subject":"XP_044167393.1","description":"uncharacterized protein LOC122951451 [Acropora millepora]"}
CP00000159	{"identity":"100","E_value":"2.01e-76","subject":"XP_027036888.1","description":"replication protein A 14 kDa subunit-like [Pocillopora damicornis]"}
CP00000160	{"identity":"99.1","E_value":"1.16e-75","subject":"XP_027059000.1","description":"macrophage migration inhibitory factor homolog [Pocillopora damicornis]"}
CP00000161	{"identity":"98.2","E_value":"1.86e-72","subject":"XP_027040562.1","description":"ATP synthase subunit g, mitochondrial-like [Pocillopora damicornis]"}
CP00000162	{"identity":"90.4","E_value":"1.21e-68","subject":"XP_029188379.1","description":"ATP synthase subunit g, mitochondrial-like [Acropora millepora]"}
CP00000163	{"identity":"100","E_value":"1.65e-75","subject":"XP_029188379.1","description":"ATP synthase subunit g, mitochondrial-like [Acropora millepora]"}
CP00000164	{"identity":"98.2","E_value":"9.21e-73","subject":"XP_029183385.1","description":"uncharacterized protein LOC114951344 [Acropora millepora]"}
CP00000165	{"identity":"93.9","E_value":"1.60e-62","subject":"RMX57661.1","description":"hypothetical protein pdam_00005019 [Pocillopora damicornis]"}
CP00000166	{"identity":"100","E_value":"4.12e-40","subject":"XP_027052219.1","description":"60S acidic ribosomal protein P2-like [Pocillopora damicornis]"}
CP00000167	{"identity":"100","E_value":"4.37e-76","subject":"XP_027039173.1","description":"dolichyl-diphosphooligosaccharide--protein glycosyltransferase subunit DAD1-like [Pocillopora damicornis]"}
CP00000168	{"identity":"99.1","E_value":"2.63e-77","subject":"XP_027038929.1","description":"histidine triad nucleotide-binding protein 1-like [Pocillopora damicornis]"}
CP00000169	{"identity":"89.6","E_value":"2.43e-73","subject":"XP_020606827.1","description":"histidine triad nucleotide-binding protein 1-like [Orbicella faveolata]"}
CP00000170	{"identity":"100","E_value":"1.30e-77","subject":"XP_015764397.1","description":"PREDICTED: histidine triad nucleotide-binding protein 1-like [Acropora digitifera]"}
CP00000171	{"identity":"81.6","E_value":"1.19e-65","subject":"XP_029211042.1","description":"2-iminobutanoate/2-iminopropanoate deaminase-like [Acropora millepora]"}
CP00000172	{"identity":"100","E_value":"4.37e-76","subject":"XP_029200494.1","description":"dolichyl-diphosphooligosaccharide--protein glycosyltransferase subunit DAD1-like [Acropora millepora]"}
CP00000173	{"identity":"86.0","E_value":"1.18e-52","subject":"XP_029190522.1","description":"10 kDa heat shock protein, mitochondrial-like [Acropora millepora]"}
CP00000174	{"identity":"87.8","E_value":"1.11e-69","subject":"XP_020606827.1","description":"histidine triad nucleotide-binding protein 1-like [Orbicella faveolata]"}
CP00000175	{"identity":"71.6","E_value":"3.10e-49","subject":"XP_029191356.2","description":"uncharacterized protein LOC114957937 [Acropora millepora]"}
CP00000176	{"identity":"100","E_value":"5.49e-66","subject":"XP_027043217.1","description":"V-type proton ATPase subunit G-like [Pocillopora damicornis]"}
CP00000177	{"identity":"100","E_value":"6.43e-74","subject":"XP_027050632.1","description":"60S ribosomal protein L34-like [Pocillopora damicornis]"}
CP00000178	{"identity":"100","E_value":"7.49e-64","subject":"XP_027058348.1","description":"40S ribosomal protein S25-like [Pocillopora damicornis]"}
CP00000179	{"identity":"87.1","E_value":"2.61e-64","subject":"XP_015766184.1","description":"PREDICTED: NADH dehydrogenase [ubiquinone] 1 alpha subcomplex subunit 5-like [Acropora digitifera]"}
CP00000180	{"identity":"85.2","E_value":"4.16e-61","subject":"XP_027050632.1","description":"60S ribosomal protein L34-like [Pocillopora damicornis]"}
CP00000181	{"identity":"100","E_value":"1.11e-74","subject":"XP_015761762.1","description":"PREDICTED: 60S ribosomal protein L34-like [Acropora digitifera]"}
CP00000182	{"identity":"100","E_value":"3.87e-75","subject":"XP_015769212.1","description":"PREDICTED: transcription elongation factor B polypeptide 2-like [Acropora digitifera]"}
CP00000183	{"identity":"100","E_value":"2.72e-75","subject":"XP_015766184.1","description":"PREDICTED: NADH dehydrogenase [ubiquinone] 1 alpha subcomplex subunit 5-like [Acropora digitifera]"}
CP00000184	{"identity":"100","E_value":"2.61e-78","subject":"XP_027050714.1","description":"gamma-aminobutyric acid receptor-associated protein-like 2 [Pocillopora damicornis]"}
CP00000185	{"identity":"100","E_value":"7.97e-22","subject":"XP_027041630.1","description":"ATPase inhibitor A, mitochondrial-like [Pocillopora damicornis]"}
CP00000186	{"identity":"100","E_value":"6.90e-83","subject":"XP_027051416.1","description":"cytochrome b-c1 complex subunit 7-like [Pocillopora damicornis]"}
CP00000187	{"identity":"99.1","E_value":"6.66e-72","subject":"XP_027051500.1","description":"protein dpy-30 homolog [Pocillopora damicornis]"}
CP00000188	{"identity":"100","E_value":"1.42e-41","subject":"XP_044174002.1","description":"60S acidic ribosomal protein P2-like [Acropora millepora]"}
CP00000189	{"identity":"98.9","E_value":"5.32e-54","subject":"XP_044176735.1","description":"uncharacterized protein LOC114960892 [Acropora millepora]"}
CP00000190	{"identity":"100","E_value":"6.64e-81","subject":"XP_029179840.1","description":"cytochrome b-c1 complex subunit 7-like [Acropora millepora]"}
CP00000191	{"identity":"84.6","E_value":"5.26e-69","subject":"XP_029179840.1","description":"cytochrome b-c1 complex subunit 7-like [Acropora millepora]"}
CP00000192	{"identity":"52.9","E_value":"7.44e-19","subject":"XP_027046825.1","description":"uncharacterized protein LOC113674548 [Pocillopora damicornis]"}
CP00000193	{"identity":"85.3","E_value":"4.37e-52","subject":"XP_020612979.1","description":"ATP-binding cassette sub-family G member 2-like [Orbicella faveolata]"}
CP00000194	{"identity":"79.3","E_value":"1.49e-43","subject":"XP_029185702.1","description":"SH3 domain-binding glutamic acid-rich-like protein 3 [Acropora millepora]"}
CP00000195	{"identity":"100","E_value":"1.56e-75","subject":"XP_027054402.1","description":"small nuclear ribonucleoprotein Sm D2 [Pocillopora damicornis]"}
CP00000196	{"identity":"94.1","E_value":"6.20e-41","subject":"XP_029183203.2","description":"myotrophin-like [Acropora millepora]"}
CP00000197	{"identity":"99.2","E_value":"1.06e-82","subject":"XP_015780622.1","description":"PREDICTED: guanine nucleotide exchange factor MSS4-like isoform X1 [Acropora digitifera]"}
CP00000198	{"identity":"91.9","E_value":"2.48e-35","subject":"XP_015763719.1","description":"PREDICTED: 60S acidic ribosomal protein P2-like [Acropora digitifera]"}
CP00000199	{"identity":"86.4","E_value":"4.15e-71","subject":"XP_020605716.1","description":"myotrophin-like [Orbicella faveolata]"}
CP00000200	{"identity":"100","E_value":"4.44e-46","subject":"XP_027043116.1","description":"myotrophin-like [Pocillopora damicornis]"}
CP00000201	{"identity":"100","E_value":"2.39e-75","subject":"XP_027053871.1","description":"40S ribosomal protein S20-like [Pocillopora damicornis]"}
CP00000202	{"identity":"100","E_value":"1.52e-53","subject":"XP_027040123.1","description":"small nuclear ribonucleoprotein Sm D1-like [Pocillopora damicornis]"}
CP00000203	{"identity":"94.1","E_value":"4.47e-71","subject":"XP_015754982.1","description":"PREDICTED: 40S ribosomal protein S20-like [Acropora digitifera]"}
CP00000204	{"identity":"84.9","E_value":"9.33e-64","subject":"XP_029179998.1","description":"mitochondrial import receptor subunit TOM22 homolog [Acropora millepora]"}
CP00000205	{"identity":"52.6","E_value":"7.30e-34","subject":"XP_015753266.1","description":"PREDICTED: type I iodothyronine deiodinase-like [Acropora digitifera]"}
CP00000206	{"identity":"100","E_value":"1.01e-76","subject":"XP_015758366.1","description":"PREDICTED: small nuclear ribonucleoprotein Sm D2 [Acropora digitifera]"}
CP00000207	{"identity":"100","E_value":"1.01e-76","subject":"XP_015754982.1","description":"PREDICTED: 40S ribosomal protein S20-like [Acropora digitifera]"}
CP00000208	{"identity":"84.0","E_value":"2.22e-65","subject":"XP_029197903.1","description":"uncharacterized protein LOC114962964 isoform X1 [Acropora millepora]"}
CP00000209	{"identity":"100","E_value":"1.68e-75","subject":"XP_029179998.1","description":"mitochondrial import receptor subunit TOM22 homolog [Acropora millepora]"}
CP00000210	{"identity":"100","E_value":"3.52e-73","subject":"XP_027038808.1","description":"signal recognition particle 14 kDa protein-like [Pocillopora damicornis]"}
CP00000211	{"identity":"99.2","E_value":"2.20e-85","subject":"XP_027037650.1","description":"guanine nucleotide exchange factor MSS4-like [Pocillopora damicornis]"}
CP00000212	{"identity":"98.3","E_value":"1.01e-72","subject":"XP_022806339.1","description":"60S ribosomal protein L30-like isoform X1 [Stylophora pistillata]"}
CP00000213	{"identity":"91.7","E_value":"1.05e-65","subject":"XP_015769294.1","description":"PREDICTED: late histone H2B.L4-like [Acropora digitifera]"}
CP00000214	{"identity":"97.9","E_value":"2.92e-58","subject":"XP_022801182.1","description":"U6 snRNA-associated Sm-like protein LSm8 [Stylophora pistillata]"}
CP00000215	{"identity":"100","E_value":"4.42e-67","subject":"XP_029212661.2","description":"uncharacterized protein LOC114976375 [Acropora millepora]"}
CP00000216	{"identity":"84.2","E_value":"4.40e-76","subject":"XP_029198542.2","description":"uncharacterized protein LOC114963489 isoform X1 [Acropora millepora]"}
CP00000217	{"identity":"100","E_value":"1.36e-74","subject":"XP_027039663.1","description":"elongin-B-like [Pocillopora damicornis]"}
CP00000218	{"identity":"99.2","E_value":"1.09e-72","subject":"XP_027051819.1","description":"prefoldin subunit 1-like [Pocillopora damicornis]"}
CP00000219	{"identity":"100","E_value":"5.13e-62","subject":"XP_029182080.2","description":"V-type proton ATPase subunit G-like [Acropora millepora]"}
CP00000220	{"identity":"100","E_value":"2.19e-72","subject":"XP_015764139.1","description":"PREDICTED: prefoldin subunit 1-like [Acropora digitifera]"}
CP00000221	{"identity":"100","E_value":"1.63e-68","subject":"XP_027048772.1","description":"60S ribosomal protein L35a-like [Pocillopora damicornis]"}
CP00000222	{"identity":"77.0","E_value":"3.98e-55","subject":"XP_015748863.1","description":"PREDICTED: late histone H2B.L4-like isoform X1 [Acropora digitifera]"}
CP00000223	{"identity":"66.9","E_value":"1.25e-49","subject":"XP_020897408.1","description":"uncharacterized protein LOC110236256 [Exaiptasia diaphana]"}
CP00000224	{"identity":"100","E_value":"1.72e-70","subject":"XP_015774801.1","description":"PREDICTED: alanine--tRNA ligase, cytoplasmic-like [Acropora digitifera]"}
CP00000225	{"identity":"100","E_value":"2.65e-83","subject":"XP_027045515.1","description":"multifunctional methyltransferase subunit TRM112-like protein [Pocillopora damicornis]"}
CP00000226	{"identity":"100","E_value":"6.01e-80","subject":"XP_027036030.1","description":"60S ribosomal protein L31-like [Pocillopora damicornis]"}
CP00000227	{"identity":"90.2","E_value":"6.24e-59","subject":"XP_020604012.1","description":"LOW QUALITY PROTEIN: 60S ribosomal protein L35-like [Orbicella faveolata]"}
CP00000228	{"identity":"79.5","E_value":"5.56e-30","subject":"XP_015771875.1","description":"PREDICTED: ATPase inhibitor A, mitochondrial-like [Acropora digitifera]"}
CP00000229	{"identity":"49.3","E_value":"5.46e-10","subject":"RMX51031.1","description":"hypothetical protein pdam_00018453 [Pocillopora damicornis]"}
CP00000230	{"identity":"100","E_value":"3.20e-66","subject":"XP_029186060.2","description":"RNA polymerase II transcriptional coactivator KIWI-like isoform X2 [Acropora millepora]"}
CP00000231	{"identity":"100","E_value":"2.65e-83","subject":"XP_029196074.1","description":"nuclear transport factor 2-like [Acropora millepora]"}
CP00000232	{"identity":"99.2","E_value":"7.03e-79","subject":"XP_015753000.1","description":"PREDICTED: 60S ribosomal protein L31-like [Acropora digitifera]"}
CP00000233	{"identity":"95.1","E_value":"9.95e-70","subject":"XP_015758900.1","description":"PREDICTED: histone H2B, gonadal-like [Acropora digitifera]"}
CP00000234	{"identity":"92.7","E_value":"5.56e-76","subject":"XP_022795875.1","description":"60S ribosomal protein L31-like [Stylophora pistillata]"}
CP00000235	{"identity":"47.6","E_value":"2.94e-28","subject":"XP_020600598.1","description":"lymphocyte antigen 6 complex locus protein G6d-like [Orbicella faveolata]"}
CP00000236	{"identity":"82.7","E_value":"2.45e-76","subject":"XP_027036166.1","description":"myosin-2 essential light chain-like [Pocillopora damicornis]"}
CP00000237	{"identity":"94.2","E_value":"3.74e-77","subject":"RMX49251.1","description":"hypothetical protein pdam_00013578, partial [Pocillopora damicornis]"}
CP00000238	{"identity":"99.1","E_value":"3.28e-70","subject":"XP_020631005.1","description":"60S ribosomal protein L30-like [Orbicella faveolata]"}
CP00000239	{"identity":"57.3","E_value":"8.77e-33","subject":"XP_015757904.1","description":"PREDICTED: uncharacterized protein LOC107337291 [Acropora digitifera]"}
CP00000240	{"identity":"100","E_value":"5.31e-84","subject":"XP_022795841.1","description":"40S ribosomal protein S26-like [Stylophora pistillata]"}
CP00000241	{"identity":"99.2","E_value":"9.89e-89","subject":"XP_027037406.1","description":"NADH dehydrogenase [ubiquinone] 1 beta subcomplex subunit 9-like [Pocillopora damicornis]"}
CP00000242	{"identity":"99.0","E_value":"1.46e-71","subject":"XP_027038786.1","description":"deubiquitinase DESI2-like [Pocillopora damicornis]"}
CP00000243	{"identity":"92.8","E_value":"1.16e-78","subject":"XP_015770912.1","description":"PREDICTED: NADH dehydrogenase [ubiquinone] 1 alpha subcomplex subunit 6-like [Acropora digitifera]"}
CP00000244	{"identity":"73.0","E_value":"1.30e-61","subject":"XP_029196074.1","description":"nuclear transport factor 2-like [Acropora millepora]"}
CP00000245	{"identity":"100","E_value":"6.70e-87","subject":"XP_029214039.1","description":"mitochondrial pyruvate carrier 2-like [Acropora millepora]"}
CP00000246	{"identity":"100","E_value":"8.48e-81","subject":"XP_015749518.1","description":"PREDICTED: ragulator complex protein LAMTOR3-A-like [Acropora digitifera]"}
CP00000247	{"identity":"50.8","E_value":"4.14e-36","subject":"XP_020600610.1","description":"lymphocyte antigen 6H-like isoform X2 [Orbicella faveolata]"}
CP00000248	{"identity":"56.2","E_value":"1.52e-40","subject":"XP_029193833.1","description":"uncharacterized protein LOC114959845 [Acropora millepora]"}
CP00000249	{"identity":"99.2","E_value":"1.52e-38","subject":"XP_027054337.1","description":"E3 ubiquitin-protein ligase TRIM71-like [Pocillopora damicornis]"}
CP00000250	{"identity":"100","E_value":"3.87e-82","subject":"XP_022794489.1","description":"V-type proton ATPase subunit F-like [Stylophora pistillata]"}
CP00000251	{"identity":"99.2","E_value":"2.52e-87","subject":"XP_027059006.1","description":"thioredoxin domain-containing protein 17-like [Pocillopora damicornis]"}
CP00000252	{"identity":"97.1","E_value":"1.21e-37","subject":"XP_020631006.1","description":"60S acidic ribosomal protein P1-like [Orbicella faveolata]"}
CP00000253	{"identity":"100","E_value":"5.50e-82","subject":"XP_029199984.2","description":"V-type proton ATPase subunit F-like [Acropora millepora]"}
CP00000254	{"identity":"100","E_value":"6.40e-72","subject":"XP_015757388.1","description":"PREDICTED: 60S ribosomal protein L30-like [Acropora digitifera]"}
CP00000255	{"identity":"96.0","E_value":"8.78e-79","subject":"XP_029199984.2","description":"V-type proton ATPase subunit F-like [Acropora millepora]"}
CP00000256	{"identity":"52.2","E_value":"1.12e-29","subject":"XP_020609165.1","description":"uncharacterized protein LOC110047759 [Orbicella faveolata]"}
CP00000257	{"identity":"100","E_value":"2.71e-87","subject":"XP_027040546.1","description":"profilin-2-like [Pocillopora damicornis]"}
CP00000258	{"identity":"79.1","E_value":"1.17e-68","subject":"XP_022789462.1","description":"uncharacterized protein LOC111329114 [Stylophora pistillata]"}
CP00000259	{"identity":"93.5","E_value":"4.64e-78","subject":"XP_020630618.1","description":"elongin-C-like [Orbicella faveolata]"}
CP00000260	{"identity":"83.5","E_value":"3.00e-71","subject":"XP_020614075.1","description":"pterin-4-alpha-carbinolamine dehydratase 2-like [Orbicella faveolata]"}
CP00000261	{"identity":"89.5","E_value":"2.44e-69","subject":"XP_020616358.1","description":"biogenesis of lysosome-related organelles complex 1 subunit 1-like [Orbicella faveolata]"}
CP00000262	{"identity":"99.2","E_value":"5.27e-85","subject":"XP_029188943.2","description":"pterin-4-alpha-carbinolamine dehydratase 2-like [Acropora millepora]"}
CP00000263	{"identity":"100","E_value":"8.75e-84","subject":"XP_015754216.1","description":"PREDICTED: profilin-2-like [Acropora digitifera]"}
CP00000264	{"identity":"100","E_value":"1.34e-87","subject":"XP_029194172.1","description":"NADH dehydrogenase [ubiquinone] 1 alpha subcomplex subunit 13-like [Acropora millepora]"}
CP00000265	{"identity":"100","E_value":"4.33e-84","subject":"XP_015765962.1","description":"PREDICTED: 40S ribosomal protein S18 [Acropora digitifera]"}
CP00000266	{"identity":"100","E_value":"1.63e-79","subject":"XP_029196623.1","description":"60S ribosomal protein L22-like [Acropora millepora]"}
CP00000267	{"identity":"90.6","E_value":"1.99e-80","subject":"XP_029194172.1","description":"NADH dehydrogenase [ubiquinone] 1 alpha subcomplex subunit 13-like [Acropora millepora]"}
CP00000268	{"identity":"90.9","E_value":"7.79e-71","subject":"XP_044164984.1","description":"40S ribosomal protein S26-like isoform X2 [Acropora millepora]"}
CP00000269	{"identity":"76.2","E_value":"2.02e-67","subject":"XP_015760317.1","description":"PREDICTED: thioredoxin domain-containing protein 17-like [Acropora digitifera]"}
CP00000270	{"identity":"71.2","E_value":"3.99e-46","subject":"XP_022793355.1","description":"60S ribosomal protein L35a-like [Stylophora pistillata]"}
CP00000271	{"identity":"90.4","E_value":"1.31e-78","subject":"XP_020622830.1","description":"mitochondrial pyruvate carrier 2-like [Orbicella faveolata]"}
CP00000272	{"identity":"82.8","E_value":"1.44e-69","subject":"XP_029183202.1","description":"myotrophin-like [Acropora millepora]"}
CP00000273	{"identity":"97.8","E_value":"2.32e-45","subject":"XP_029214583.1","description":"protein transport protein Sec61 subunit beta-like [Acropora millepora]"}
CP00000274	{"identity":"100","E_value":"2.92e-87","subject":"XP_029183202.1","description":"myotrophin-like [Acropora millepora]"}
CP00000275	{"identity":"93.0","E_value":"1.23e-84","subject":"XP_027050982.1","description":"nuclear transport factor 2-like [Pocillopora damicornis]"}
CP00000276	{"identity":"100","E_value":"1.50e-76","subject":"XP_027040874.1","description":"prefoldin subunit 6-like [Pocillopora damicornis]"}
CP00000277	{"identity":"98.4","E_value":"5.27e-70","subject":"RMX49190.1","description":"hypothetical protein pdam_00005847 [Pocillopora damicornis]"}
CP00000278	{"identity":"100","E_value":"1.82e-86","subject":"XP_020611754.1","description":"ubiquitin-60S ribosomal protein L40 [Orbicella faveolata]"}
CP00000279	{"identity":"100","E_value":"6.36e-87","subject":"XP_027045235.1","description":"pterin-4-alpha-carbinolamine dehydratase 2-like [Pocillopora damicornis]"}
CP00000280	{"identity":"79.1","E_value":"1.39e-56","subject":"XP_015753233.1","description":"PREDICTED: prefoldin subunit 6-like isoform X2 [Acropora digitifera]"}
CP00000281	{"identity":"100","E_value":"1.75e-75","subject":"XP_015753233.1","description":"PREDICTED: prefoldin subunit 6-like isoform X2 [Acropora digitifera]"}
CP00000282	{"identity":"100","E_value":"3.27e-89","subject":"XP_015760317.1","description":"PREDICTED: thioredoxin domain-containing protein 17-like [Acropora digitifera]"}
CP00000283	{"identity":"100","E_value":"1.85e-61","subject":"XP_029196478.1","description":"transformer-2 protein homolog [Acropora millepora]"}
CP00000284	{"identity":"100","E_value":"1.01e-79","subject":"XP_027049558.1","description":"SNARE-associated protein Snapin-like [Pocillopora damicornis]"}
CP00000285	{"identity":"95.4","E_value":"2.21e-92","subject":"XP_027046473.1","description":"cornifelin homolog [Pocillopora damicornis]"}
CP00000286	{"identity":"43.2","E_value":"3.30e-31","subject":"XP_015763560.1","description":"PREDICTED: uncharacterized protein LOC107342572 isoform X3 [Acropora digitifera]"}
CP00000287	{"identity":"99.2","E_value":"2.79e-86","subject":"XP_029188406.2","description":"uncharacterized protein LOC114955697 [Acropora millepora]"}
CP00000288	{"identity":"100","E_value":"2.90e-88","subject":"XP_015753843.1","description":"PREDICTED: 40S ribosomal protein S15Aa isoform X2 [Acropora digitifera]"}
CP00000289	{"identity":"96.2","E_value":"1.38e-86","subject":"XP_027043435.1","description":"40S ribosomal protein S15Aa [Pocillopora damicornis]"}
CP00000290	{"identity":"100","E_value":"1.38e-82","subject":"XP_022803732.1","description":"small nuclear ribonucleoprotein Sm D3-like [Stylophora pistillata]"}
CP00000291	{"identity":"98.5","E_value":"1.56e-82","subject":"XP_027056644.1","description":"protein fem-1 homolog B-like [Pocillopora damicornis]"}
CP00000292	{"identity":"51.2","E_value":"3.79e-28","subject":"XP_044183550.1","description":"uncharacterized protein LOC122964125 [Acropora millepora]"}
CP00000293	{"identity":"100","E_value":"4.80e-92","subject":"ACJ64665.1","description":"hypothetical protein B036-D5 [Acropora millepora]"}
CP00000294	{"identity":"100","E_value":"6.83e-92","subject":"XP_029196065.1","description":"uncharacterized protein LOC114961516 [Acropora millepora]"}
CP00000295	{"identity":"100","E_value":"2.47e-76","subject":"XP_029187740.1","description":"40S ribosomal protein S24-like [Acropora millepora]"}
CP00000296	{"identity":"52.7","E_value":"1.16e-29","subject":"XP_029211633.2","description":"uncharacterized protein LOC114975623 [Acropora millepora]"}
CP00000297	{"identity":"100","E_value":"6.05e-91","subject":"XP_027050498.1","description":"EF-hand calcium-binding domain-containing protein 10-like [Pocillopora damicornis]"}
CP00000298	{"identity":"100","E_value":"5.39e-85","subject":"XP_027036452.1","description":"40S ribosomal protein S24-like [Pocillopora damicornis]"}
CP00000299	{"identity":"100","E_value":"3.94e-87","subject":"XP_029189891.1","description":"60S ribosomal protein L35a-like [Acropora millepora]"}
CP00000300	{"identity":"84.1","E_value":"5.02e-84","subject":"XP_020630296.1","description":"protein D3-like [Orbicella faveolata]"}
CP00000301	{"identity":"100","E_value":"2.02e-85","subject":"XP_027041795.1","description":"60S ribosomal protein L32-like [Pocillopora damicornis]"}
CP00000302	{"identity":"99.2","E_value":"4.42e-89","subject":"XP_027039712.1","description":"cytochrome b5-like isoform X1 [Pocillopora damicornis]"}
CP00000303	{"identity":"85.7","E_value":"2.03e-72","subject":"XP_020605211.1","description":"60S ribosomal protein L32-like [Orbicella faveolata]"}
CP00000304	{"identity":"46.7","E_value":"3.67e-35","subject":"XP_020621452.1","description":"uncharacterized protein LOC110059110 isoform X2 [Orbicella faveolata]"}
CP00000305	{"identity":"87.7","E_value":"1.33e-85","subject":"XP_022788000.1","description":"uncharacterized protein LOC111327942 [Stylophora pistillata]"}
CP00000306	{"identity":"81.8","E_value":"1.00e-71","subject":"XP_029196065.1","description":"uncharacterized protein LOC114961516 [Acropora millepora]"}
CP00000307	{"identity":"97.7","E_value":"2.27e-82","subject":"XP_015771012.1","description":"PREDICTED: myosin, essential light chain-like [Acropora digitifera]"}
CP00000308	{"identity":"100","E_value":"2.65e-99","subject":"XP_029197467.1","description":"L-rhamnose mutarotase-like [Acropora millepora]"}
CP00000309	{"identity":"100","E_value":"4.25e-61","subject":"XP_029212661.2","description":"uncharacterized protein LOC114976375 [Acropora millepora]"}
CP00000310	{"identity":"99.2","E_value":"5.72e-74","subject":"XP_015761509.1","description":"PREDICTED: programmed cell death protein 5-like [Acropora digitifera]"}
CP00000311	{"identity":"82.2","E_value":"8.06e-73","subject":"XP_027035945.1","description":"angiopoietin-related protein 7-like, partial [Pocillopora damicornis]"}
CP00000312	{"identity":"100","E_value":"4.94e-82","subject":"XP_027046506.1","description":"prefoldin subunit 4-like [Pocillopora damicornis]"}
CP00000313	{"identity":"100","E_value":"2.17e-76","subject":"XP_020604133.1","description":"histone H2A-like [Orbicella faveolata]"}
CP00000314	{"identity":"100","E_value":"2.75e-93","subject":"XP_027050461.1","description":"CDGSH iron-sulfur domain-containing protein 2 homolog A-like [Pocillopora damicornis]"}
CP00000315	{"identity":"99.2","E_value":"7.20e-85","subject":"XP_027059625.1","description":"2-iminobutanoate/2-iminopropanoate deaminase-like isoform X2 [Pocillopora damicornis]"}
CP00000316	{"identity":"55.3","E_value":"2.05e-47","subject":"XP_020621514.1","description":"neuronal pentraxin-2-like [Orbicella faveolata]"}
CP00000317	{"identity":"100","E_value":"4.39e-90","subject":"XP_029197681.1","description":"cytochrome c oxidase subunit 5A, mitochondrial-like [Acropora millepora]"}
CP00000318	{"identity":"85.2","E_value":"7.26e-80","subject":"XP_029197681.1","description":"cytochrome c oxidase subunit 5A, mitochondrial-like [Acropora millepora]"}
CP00000319	{"identity":"98.5","E_value":"1.10e-70","subject":"XP_027051964.1","description":"RNA guanine-N7 methyltransferase activating subunit-like [Pocillopora damicornis]"}
CP00000320	{"identity":"73.6","E_value":"8.98e-60","subject":"XP_022787505.1","description":"uncharacterized protein LOC111327559 [Stylophora pistillata]"}
CP00000321	{"identity":"100","E_value":"7.55e-87","subject":"XP_027037211.1","description":"60S ribosomal protein L14-like [Pocillopora damicornis]"}
CP00000322	{"identity":"86.8","E_value":"3.72e-78","subject":"XP_022805781.1","description":"60S ribosomal protein L14-like [Stylophora pistillata]"}
CP00000323	{"identity":"97.8","E_value":"9.51e-81","subject":"XP_001640436.1","description":"histone H3 [Nematostella vectensis]"}
CP00000324	{"identity":"90.1","E_value":"1.31e-59","subject":"XP_029194491.1","description":"transmembrane protein 14C-like [Acropora millepora]"}
CP00000325	{"identity":"65.2","E_value":"1.68e-65","subject":"XP_027045938.1","description":"uncharacterized protein LOC113673710 [Pocillopora damicornis]"}
CP00000326	{"identity":"88.2","E_value":"1.24e-76","subject":"XP_022782597.1","description":"60S ribosomal protein L27-like [Stylophora pistillata]"}
CP00000327	{"identity":"81.4","E_value":"4.23e-90","subject":"XP_029209465.1","description":"glutathione peroxidase-like [Acropora millepora]"}
CP00000328	{"identity":"100","E_value":"4.55e-88","subject":"XP_015756569.1","description":"PREDICTED: 60S ribosomal protein L27-like [Acropora digitifera]"}
CP00000329	{"identity":"100","E_value":"5.32e-87","subject":"XP_029195141.1","description":"60S ribosomal protein L14-like [Acropora millepora]"}
CP00000330	{"identity":"90.1","E_value":"1.44e-79","subject":"XP_015761195.1","description":"PREDICTED: crk-like protein [Acropora digitifera]"}
CP00000331	{"identity":"98.5","E_value":"9.14e-102","subject":"XP_027041417.1","description":"centromere protein V-like [Pocillopora damicornis]"}
CP00000332	{"identity":"100","E_value":"3.19e-93","subject":"XP_027050043.1","description":"proteasome assembly chaperone 4-like [Pocillopora damicornis]"}
CP00000333	{"identity":"100","E_value":"5.10e-90","subject":"XP_027059490.1","description":"60S ribosomal protein L28-like [Pocillopora damicornis]"}
CP00000334	{"identity":"45.8","E_value":"1.20e-11","subject":"XP_022793349.1","description":"hemicentin-1-like [Stylophora pistillata]"}
CP00000335	{"identity":"100","E_value":"5.73e-96","subject":"XP_027054959.1","description":"diphosphoinositol polyphosphate phosphohydrolase 1-like [Pocillopora damicornis]"}
CP00000336	{"identity":"99.3","E_value":"2.84e-96","subject":"XP_027040364.1","description":"calponin-1-like isoform X1 [Pocillopora damicornis]"}
CP00000337	{"identity":"67.9","E_value":"4.69e-61","subject":"XP_027059490.1","description":"60S ribosomal protein L28-like [Pocillopora damicornis]"}
CP00000338	{"identity":"92.0","E_value":"2.33e-86","subject":"XP_044175706.1","description":"protein CutA homolog [Acropora millepora]"}
CP00000339	{"identity":"100","E_value":"2.84e-93","subject":"UBQ35593.1","description":"cytochrome c oxidase subunit II [Acropora sp. B aff. cytherea AC-2021]"}
CP00000340	{"identity":"99.3","E_value":"8.14e-87","subject":"XP_029198393.1","description":"60S ribosomal protein L28-like [Acropora millepora]"}
CP00000341	{"identity":"100","E_value":"1.64e-95","subject":"XP_029180830.1","description":"calponin-1-like [Acropora millepora]"}
CP00000342	{"identity":"100","E_value":"3.74e-67","subject":"XP_015758373.1","description":"PREDICTED: microtubule-associated proteins 1A/1B light chain 3C-like [Acropora digitifera]"}
CP00000343	{"identity":"73.6","E_value":"5.00e-62","subject":"XP_029198517.2","description":"peroxiredoxin-6-like [Acropora millepora]"}
CP00000344	{"identity":"100","E_value":"4.02e-101","subject":"XP_027060087.1","description":"NADH dehydrogenase [ubiquinone] 1 alpha subcomplex subunit 12-like [Pocillopora damicornis]"}
CP00000345	{"identity":"96.4","E_value":"6.51e-94","subject":"XP_027044856.1","description":"actin-depolymerizing factor 1-like [Pocillopora damicornis]"}
CP00000346	{"identity":"98.5","E_value":"8.82e-98","subject":"XP_015778200.1","description":"PREDICTED: uncharacterized protein LOC107356071 isoform X1 [Acropora digitifera]"}
CP00000347	{"identity":"100","E_value":"5.93e-103","subject":"XP_015771973.1","description":"PREDICTED: NADH dehydrogenase [ubiquinone] 1 alpha subcomplex subunit 12-like [Acropora digitifera]"}
CP00000348	{"identity":"100","E_value":"4.89e-93","subject":"XP_029184732.1","description":"intraflagellar transport protein 25 homolog isoform X1 [Acropora millepora]"}
CP00000349	{"identity":"95.7","E_value":"9.07e-80","subject":"XP_029212831.2","description":"CDGSH iron-sulfur domain-containing protein 2 homolog A-like [Acropora millepora]"}
CP00000350	{"identity":"90.5","E_value":"2.57e-52","subject":"XP_027056270.1","description":"c-Myc-binding protein-like isoform X1 [Pocillopora damicornis]"}
CP00000351	{"identity":"88.7","E_value":"2.46e-48","subject":"XP_027050211.1","description":"alpha-adducin-like [Pocillopora damicornis]"}
CP00000352	{"identity":"96.4","E_value":"6.41e-94","subject":"XP_027053972.1","description":"uncharacterized protein LOC113681102 [Pocillopora damicornis]"}
CP00000353	{"identity":"92.0","E_value":"1.28e-82","subject":"XP_022805020.1","description":"DNA-directed RNA polymerase II subunit RPB11-a-like [Stylophora pistillata]"}
CP00000354	{"identity":"97.8","E_value":"5.07e-91","subject":"XP_027050310.1","description":"glia maturation factor beta-like [Pocillopora damicornis]"}
CP00000355	{"identity":"100","E_value":"8.08e-78","subject":"XP_027037730.1","description":"60S ribosomal protein L22-like [Pocillopora damicornis]"}
CP00000356	{"identity":"84.0","E_value":"1.96e-67","subject":"XP_029186546.2","description":"cytochrome b5-like isoform X1 [Acropora millepora]"}
CP00000357	{"identity":"94.2","E_value":"6.92e-89","subject":"XP_015756510.1","description":"PREDICTED: 40S ribosomal protein S12-like [Acropora digitifera]"}
CP00000358	{"identity":"85.0","E_value":"2.04e-79","subject":"XP_015769035.1","description":"PREDICTED: profilin-like [Acropora digitifera]"}
CP00000359	{"identity":"100","E_value":"1.10e-93","subject":"XP_029186990.2","description":"NADPH-dependent aldehyde reductase ARI1-like [Acropora millepora]"}
CP00000360	{"identity":"100","E_value":"2.23e-94","subject":"XP_015756510.1","description":"PREDICTED: 40S ribosomal protein S12-like [Acropora digitifera]"}
CP00000361	{"identity":"100","E_value":"1.63e-92","subject":"XP_027052460.1","description":"60S ribosomal protein L23 [Pocillopora damicornis]"}
CP00000362	{"identity":"98.6","E_value":"6.38e-90","subject":"RMX42231.1","description":"hypothetical protein pdam_00011607 [Pocillopora damicornis]"}
CP00000363	{"identity":"99.3","E_value":"1.98e-93","subject":"XP_027046592.1","description":"coactosin-like protein [Pocillopora damicornis]"}
CP00000364	{"identity":"70.3","E_value":"4.46e-77","subject":"XP_027037221.1","description":"cell migration-inducing and hyaluronan-binding protein-like [Pocillopora damicornis]"}
CP00000365	{"identity":"87.5","E_value":"6.72e-61","subject":"RMX48747.1","description":"hypothetical protein pdam_00001520 [Pocillopora damicornis]"}
CP00000366	{"identity":"83.6","E_value":"7.10e-78","subject":"XP_046854537.1","description":"profilin-like [Xenia sp. Carnegie-2017]"}
CP00000367	{"identity":"98.6","E_value":"1.70e-94","subject":"XP_029193081.1","description":"uncharacterized protein LOC114959285 [Acropora millepora]"}
CP00000368	{"identity":"93.7","E_value":"2.42e-46","subject":"XP_015780746.1","description":"PREDICTED: 40S ribosomal protein S27-like [Acropora digitifera]"}
CP00000369	{"identity":"98.6","E_value":"3.12e-83","subject":"XP_027043412.1","description":"uncharacterized protein LOC113671424 [Pocillopora damicornis]"}
CP00000370	{"identity":"100","E_value":"1.83e-94","subject":"XP_027047860.1","description":"40S ribosomal protein S16-like [Pocillopora damicornis]"}
CP00000371	{"identity":"95.0","E_value":"3.69e-94","subject":"XP_029185244.1","description":"trafficking protein particle complex subunit 1-like [Acropora millepora]"}
CP00000372	{"identity":"93.6","E_value":"7.91e-88","subject":"XP_020603762.1","description":"40S ribosomal protein S16-like [Orbicella faveolata]"}
CP00000373	{"identity":"99.3","E_value":"2.91e-96","subject":"XP_027058287.1","description":"thioredoxin, mitochondrial-like [Pocillopora damicornis]"}
CP00000374	{"identity":"100","E_value":"1.02e-96","subject":"XP_020613022.1","description":"AP-2 complex subunit sigma isoform X1 [Orbicella faveolata]"}
CP00000375	{"identity":"95.1","E_value":"1.56e-91","subject":"XP_022789465.1","description":"peptidyl-prolyl cis-trans isomerase FKBP2-like isoform X1 [Stylophora pistillata]"}
CP00000376	{"identity":"90.8","E_value":"8.66e-89","subject":"XP_029189372.1","description":"peptidyl-prolyl cis-trans isomerase FKBP2-like [Acropora millepora]"}
CP00000377	{"identity":"79.6","E_value":"1.12e-75","subject":"XP_044177045.1","description":"glia maturation factor beta-like [Acropora millepora]"}
CP00000378	{"identity":"43.7","E_value":"2.22e-22","subject":"XP_015774078.1","description":"PREDICTED: uncharacterized protein LOC107352266 [Acropora digitifera]"}
CP00000379	{"identity":"59.7","E_value":"3.78e-75","subject":"XP_044163356.1","description":"collagen alpha-1(XII) chain-like isoform X1 [Acropora millepora]"}
CP00000380	{"identity":"100","E_value":"1.82e-99","subject":"XP_029194440.1","description":"single-stranded DNA-binding protein, mitochondrial-like [Acropora millepora]"}
CP00000381	{"identity":"56.9","E_value":"1.78e-52","subject":"XP_029197889.2","description":"signal peptidase complex catalytic subunit SEC11A-like [Acropora millepora]"}
CP00000382	{"identity":"100","E_value":"2.97e-97","subject":"XP_015769712.1","description":"PREDICTED: glutathione peroxidase 1-like [Acropora digitifera]"}
CP00000383	{"identity":"98.6","E_value":"5.42e-97","subject":"XP_027054656.1","description":"putative 2'-deoxynucleoside 5'-phosphate N-hydrolase 1 [Pocillopora damicornis]"}
CP00000384	{"identity":"82.9","E_value":"2.10e-78","subject":"XP_015758094.1","description":"PREDICTED: putative 2'-deoxynucleoside 5'-phosphate N-hydrolase 1 [Acropora digitifera]"}
CP00000385	{"identity":"97.9","E_value":"4.37e-83","subject":"XP_044180586.1","description":"protein GOLM2-like isoform X2 [Acropora millepora]"}
CP00000386	{"identity":"100","E_value":"2.21e-96","subject":"XP_029211392.1","description":"40S ribosomal protein S16-like [Acropora millepora]"}
CP00000387	{"identity":"100","E_value":"2.03e-88","subject":"XP_027058802.1","description":"60S ribosomal protein L26-like [Pocillopora damicornis]"}
CP00000388	{"identity":"97.9","E_value":"1.01e-99","subject":"XP_027045199.1","description":"ubiquitin-conjugating enzyme E2 variant 1-like [Pocillopora damicornis]"}
CP00000389	null
CP00000390	{"identity":"51.3","E_value":"2.40e-14","subject":"XP_044170908.1","description":"uncharacterized protein LOC122955220 [Acropora millepora]"}
CP00000391	{"identity":"53.7","E_value":"9.66e-40","subject":"XP_020625371.1","description":"uncharacterized protein LOC110062763 [Orbicella faveolata]"}
CP00000392	{"identity":"100","E_value":"3.80e-93","subject":"XP_029194862.2","description":"cytosolic iron-sulfur assembly component 2A-like isoform X1 [Acropora millepora]"}
CP00000393	{"identity":"100","E_value":"3.00e-90","subject":"XP_015771545.1","description":"PREDICTED: 60S ribosomal protein L26-like [Acropora digitifera]"}
CP00000394	{"identity":"55.3","E_value":"3.16e-45","subject":"XP_022788213.1","description":"caveolin-1-like [Stylophora pistillata]"}
CP00000395	{"identity":"100","E_value":"3.52e-98","subject":"XP_029188227.1","description":"coactosin-like protein [Acropora millepora]"}
CP00000396	{"identity":"84.7","E_value":"7.30e-82","subject":"XP_029188227.1","description":"coactosin-like protein [Acropora millepora]"}
CP00000397	{"identity":"88.9","E_value":"2.19e-76","subject":"PFX27979.1","description":"Collagen triple helix repeat-containing protein 1 [Stylophora pistillata]"}
CP00000398	{"identity":"63.4","E_value":"1.05e-88","subject":"XP_027054717.1","description":"collagen triple helix repeat-containing protein 1-like [Pocillopora damicornis]"}
CP00000399	{"identity":"100","E_value":"1.49e-95","subject":"XP_027058863.1","description":"mitochondrial fission 1 protein-like [Pocillopora damicornis]"}
CP00000400	{"identity":"92.4","E_value":"1.48e-82","subject":"XP_027055046.1","description":"tyrosine-protein kinase Fer-like isoform X1 [Pocillopora damicornis]"}
CP00000401	{"identity":"87.5","E_value":"9.57e-83","subject":"XP_029204945.1","description":"cytochrome c oxidase subunit 4 isoform 2, mitochondrial-like [Acropora millepora]"}
CP00000402	{"identity":"100","E_value":"1.49e-95","subject":"XP_029204945.1","description":"cytochrome c oxidase subunit 4 isoform 2, mitochondrial-like [Acropora millepora]"}
CP00000403	{"identity":"99.3","E_value":"4.09e-98","subject":"XP_027046377.1","description":"protein FAM136A-like [Pocillopora damicornis]"}
CP00000404	{"identity":"95.2","E_value":"1.22e-99","subject":"XP_027052415.1","description":"uncharacterized protein LOC113679653 [Pocillopora damicornis]"}
CP00000405	{"identity":"99.3","E_value":"9.28e-95","subject":"XP_027036167.1","description":"myosin-2 essential light chain-like [Pocillopora damicornis]"}
CP00000406	{"identity":"99.3","E_value":"9.28e-95","subject":"XP_027058612.1","description":"cytochrome c oxidase subunit 4 isoform 2, mitochondrial-like [Pocillopora damicornis]"}
CP00000407	{"identity":"61.9","E_value":"2.37e-85","subject":"XP_027056765.1","description":"collagen triple helix repeat-containing protein 1-like [Pocillopora damicornis]"}
CP00000408	{"identity":"100","E_value":"1.73e-99","subject":"XP_022783877.1","description":"40S ribosomal protein S15-like [Stylophora pistillata]"}
CP00000409	{"identity":"96.6","E_value":"5.37e-94","subject":"XP_027056268.1","description":"glutaredoxin-like protein C5orf63 homolog isoform X1 [Pocillopora damicornis]"}
CP00000410	{"identity":"91.8","E_value":"1.22e-90","subject":"XP_020625957.1","description":"40S ribosomal protein S15-like [Orbicella faveolata]"}
CP00000411	{"identity":"63.7","E_value":"3.67e-39","subject":"XP_039616135.1","description":"histone H2B 5-like [Polypterus senegalus]"}
CP00000412	{"identity":"95.9","E_value":"4.09e-98","subject":"XP_020608488.1","description":"protein mago nashi homolog [Orbicella faveolata]"}
CP00000413	{"identity":"81.5","E_value":"3.31e-79","subject":"XP_015760375.1","description":"PREDICTED: myosin-2 essential light chain-like [Acropora digitifera]"}
CP00000414	{"identity":"97.2","E_value":"1.00e-98","subject":"XP_029200416.2","description":"uncharacterized protein LOC114965032 [Acropora millepora]"}
CP00000415	{"identity":"100","E_value":"4.98e-102","subject":"XP_029198840.2","description":"elongation factor 1-gamma-A-like [Acropora millepora]"}
CP00000416	{"identity":"100","E_value":"6.79e-97","subject":"XP_044183157.1","description":"40S ribosomal protein S15-like [Acropora millepora]"}
CP00000417	{"identity":"99.3","E_value":"2.19e-107","subject":"XP_027053230.1","description":"uncharacterized protein LOC113680395 [Pocillopora damicornis]"}
CP00000418	{"identity":"95.9","E_value":"1.17e-102","subject":"XP_027045938.1","description":"uncharacterized protein LOC113673710 [Pocillopora damicornis]"}
CP00000419	{"identity":"100","E_value":"1.22e-95","subject":"XP_027046550.1","description":"myosin-2 essential light chain-like [Pocillopora damicornis]"}
CP00000420	{"identity":"89.8","E_value":"5.74e-85","subject":"XP_029188251.1","description":"myosin-2 essential light chain-like [Acropora millepora]"}
CP00000421	{"identity":"94.6","E_value":"1.36e-92","subject":"XP_029186280.1","description":"ly6/PLAUR domain-containing protein 6-like [Acropora millepora]"}
CP00000422	{"identity":"99.3","E_value":"2.45e-95","subject":"XP_015761493.1","description":"PREDICTED: myosin-2 essential light chain-like [Acropora digitifera]"}
CP00000423	{"identity":"100","E_value":"1.60e-100","subject":"XP_015754675.1","description":"PREDICTED: universal stress protein Slr1101-like [Acropora digitifera]"}
CP00000424	{"identity":"99.3","E_value":"4.77e-102","subject":"XP_029200966.1","description":"uncharacterized protein LOC114965449 [Acropora millepora]"}
CP00000425	{"identity":"100","E_value":"3.20e-30","subject":"XP_015764672.1","description":"PREDICTED: calmodulin-beta-like [Acropora digitifera]"}
CP00000426	{"identity":"100","E_value":"4.95e-95","subject":"XP_029188251.1","description":"myosin-2 essential light chain-like [Acropora millepora]"}
CP00000427	{"identity":"82.1","E_value":"5.24e-23","subject":"XP_029203814.2","description":"RING finger protein nhl-1-like [Acropora millepora]"}
CP00000428	{"identity":"98.0","E_value":"5.96e-60","subject":"XP_027039743.1","description":"selenoprotein BthD-like [Pocillopora damicornis]"}
CP00000429	{"identity":"99.3","E_value":"9.23e-96","subject":"XP_027046603.1","description":"myosin-2 essential light chain-like [Pocillopora damicornis]"}
CP00000430	{"identity":"63.5","E_value":"2.71e-43","subject":"XP_022799298.1","description":"hemicentin-2-like [Stylophora pistillata]"}
CP00000431	{"identity":"100","E_value":"3.76e-95","subject":"XP_027047748.1","description":"prefoldin subunit 2-like [Pocillopora damicornis]"}
CP00000432	{"identity":"100","E_value":"3.19e-87","subject":"XP_027047246.1","description":"60S ribosomal protein L27a-like [Pocillopora damicornis]"}
CP00000433	{"identity":"100","E_value":"4.73e-89","subject":"XP_027044125.1","description":"eukaryotic translation initiation factor 1A, Y-chromosomal-like [Pocillopora damicornis]"}
CP00000434	{"identity":"87.8","E_value":"1.37e-72","subject":"XP_027047246.1","description":"60S ribosomal protein L27a-like [Pocillopora damicornis]"}
CP00000435	{"identity":"100","E_value":"8.89e-103","subject":"XP_029201078.1","description":"retinal rod rhodopsin-sensitive cGMP 3',5'-cyclic phosphodiesterase subunit delta isoform X1 [Acropora millepora]"}
CP00000436	{"identity":"98.2","E_value":"1.26e-73","subject":"RMX39957.1","description":"hypothetical protein pdam_00021268 [Pocillopora damicornis]"}
CP00000437	{"identity":"95.3","E_value":"1.79e-107","subject":"XP_027037752.1","description":"uncharacterized protein LOC113666189 [Pocillopora damicornis]"}
CP00000438	{"identity":"98.0","E_value":"9.55e-94","subject":"XP_027048540.1","description":"allograft inflammatory factor 1-like [Pocillopora damicornis]"}
CP00000439	{"identity":"95.0","E_value":"3.61e-83","subject":"XP_027046616.1","description":"uncharacterized protein LOC113674337 [Pocillopora damicornis]"}
CP00000440	{"identity":"97.3","E_value":"7.58e-100","subject":"XP_027046711.1","description":"cofilin/actin-depolymerizing factor homolog [Pocillopora damicornis]"}
CP00000441	{"identity":"89.9","E_value":"2.42e-87","subject":"XP_015755194.1","description":"PREDICTED: allograft inflammatory factor 1-like [Acropora digitifera]"}
CP00000442	{"identity":"77.9","E_value":"1.04e-72","subject":"XP_020613088.1","description":"calmodulin-like [Orbicella faveolata]"}
CP00000443	{"identity":"100","E_value":"7.40e-66","subject":"XP_001638581.1","description":"calmodulin isoform X2 [Nematostella vectensis]"}
CP00000444	{"identity":"100","E_value":"1.00e-63","subject":"XP_015764671.1","description":"PREDICTED: calmodulin [Acropora digitifera]"}
CP00000445	{"identity":"100","E_value":"3.47e-96","subject":"XP_029179359.1","description":"allograft inflammatory factor 1-like [Acropora millepora]"}
CP00000446	{"identity":"100","E_value":"2.34e-94","subject":"XP_029201175.1","description":"plasminogen receptor (KT)-like [Acropora millepora]"}
CP00000447	{"identity":"99.3","E_value":"4.21e-102","subject":"XP_027054374.1","description":"uncharacterized protein LOC113681484 [Pocillopora damicornis]"}
CP00000448	{"identity":"100","E_value":"2.01e-100","subject":"XP_027045513.1","description":"myosin-2 essential light chain-like [Pocillopora damicornis]"}
CP00000449	{"identity":"98.0","E_value":"1.86e-101","subject":"RMX44792.1","description":"hypothetical protein pdam_00016363 [Pocillopora damicornis]"}
CP00000450	{"identity":"97.3","E_value":"1.72e-101","subject":"XP_022802092.1","description":"cytochrome c oxidase subunit 5B, mitochondrial-like [Stylophora pistillata]"}
CP00000451	{"identity":"99.3","E_value":"3.59e-94","subject":"XP_027054585.1","description":"actin-related protein 2/3 complex subunit 5-A-like [Pocillopora damicornis]"}
CP00000452	{"identity":"99.3","E_value":"9.94e-101","subject":"XP_027049542.1","description":"peptidyl-prolyl cis-trans isomerase NIMA-interacting 1-like [Pocillopora damicornis]"}
CP00000453	{"identity":"98.7","E_value":"5.99e-102","subject":"XP_027041693.1","description":"microsomal glutathione S-transferase 1-like isoform X2 [Pocillopora damicornis]"}
CP00000454	{"identity":"97.3","E_value":"4.82e-41","subject":"XP_022789464.1","description":"calmodulin-like [Stylophora pistillata]"}
CP00000455	{"identity":"99.3","E_value":"8.85e-104","subject":"XP_027042330.1","description":"calcium-regulated heat-stable protein 1-like [Pocillopora damicornis]"}
CP00000456	{"identity":"100","E_value":"7.57e-105","subject":"XP_027051331.1","description":"retinal rod rhodopsin-sensitive cGMP 3',5'-cyclic phosphodiesterase subunit delta-like [Pocillopora damicornis]"}
CP00000457	{"identity":"89.6","E_value":"7.61e-25","subject":"XP_029195153.1","description":"calmodulin-beta-like [Acropora millepora]"}
CP00000458	{"identity":"83.1","E_value":"2.72e-89","subject":"XP_029189463.2","description":"myosin-2 essential light chain-like [Acropora millepora]"}
CP00000459	{"identity":"82.5","E_value":"3.51e-79","subject":"XP_020614585.1","description":"40S ribosomal protein S19-like [Orbicella faveolata]"}
CP00000460	{"identity":"89.3","E_value":"7.17e-85","subject":"XP_029180139.2","description":"LOW QUALITY PROTEIN: actin-related protein 2/3 complex subunit 5-C-like [Acropora millepora]"}
CP00000461	{"identity":"25.4","E_value":"7.85e-18","subject":"XP_029195599.2","description":"cofilin-like [Acropora millepora]"}
CP00000462	{"identity":"57.2","E_value":"6.84e-56","subject":"XP_029179342.1","description":"NPC intracellular cholesterol transporter 2-like [Acropora millepora]"}
CP00000463	{"identity":"95.3","E_value":"1.78e-94","subject":"XP_015760373.1","description":"PREDICTED: myosin-2 essential light chain-like isoform X1 [Acropora digitifera]"}
CP00000464	{"identity":"98.7","E_value":"2.53e-94","subject":"XP_029180139.2","description":"LOW QUALITY PROTEIN: actin-related protein 2/3 complex subunit 5-C-like [Acropora millepora]"}
CP00000465	{"identity":"100","E_value":"2.97e-102","subject":"XP_029195541.2","description":"peptidyl-prolyl cis-trans isomerase NIMA-interacting 1-like [Acropora millepora]"}
CP00000466	{"identity":"100","E_value":"9.94e-101","subject":"XP_029202668.1","description":"myosin-2 essential light chain-like [Acropora millepora]"}
CP00000467	{"identity":"100","E_value":"4.08e-47","subject":"XP_015770832.1","description":"PREDICTED: calmodulin-like [Acropora digitifera]"}
CP00000468	{"identity":"99.3","E_value":"2.44e-101","subject":"XP_029212882.2","description":"oligosaccharyltransferase complex subunit OSTC-like [Acropora millepora]"}
CP00000469	{"identity":"86.2","E_value":"3.26e-86","subject":"XP_015778859.1","description":"PREDICTED: universal stress protein Slr1101-like [Acropora digitifera]"}
CP00000470	{"identity":"95.3","E_value":"2.55e-43","subject":"XP_015770832.1","description":"PREDICTED: calmodulin-like [Acropora digitifera]"}
CP00000471	{"identity":"91.3","E_value":"5.96e-93","subject":"XP_029202668.1","description":"myosin-2 essential light chain-like [Acropora millepora]"}
CP00000472	{"identity":"100","E_value":"7.55e-101","subject":"XP_027048287.1","description":"40S ribosomal protein S13 [Pocillopora damicornis]"}
CP00000473	{"identity":"98.4","E_value":"4.90e-71","subject":"XP_027050654.1","description":"14-3-3 protein homolog 2-like [Pocillopora damicornis]"}
CP00000474	{"identity":"100","E_value":"5.53e-103","subject":"XP_027043242.1","description":"39S ribosomal protein L11, mitochondrial-like [Pocillopora damicornis]"}
CP00000475	{"identity":"76.4","E_value":"1.38e-88","subject":"XP_027036063.1","description":"39S ribosomal protein L12, mitochondrial-like [Pocillopora damicornis]"}
CP00000476	{"identity":"85.6","E_value":"5.33e-75","subject":"XP_020620835.1","description":"tauropine dehydrogenase-like [Orbicella faveolata]"}
CP00000477	{"identity":"78.8","E_value":"3.92e-78","subject":"XP_029195713.2","description":"microsomal glutathione S-transferase 1-like [Acropora millepora]"}
CP00000478	{"identity":"100","E_value":"8.17e-105","subject":"XP_029193212.1","description":"bis(5'-nucleosyl)-tetraphosphatase [asymmetrical]-like [Acropora millepora]"}
CP00000479	{"identity":"100","E_value":"5.57e-78","subject":"XP_029210106.1","description":"sarcoplasmic reticulum histidine-rich calcium-binding protein-like [Acropora millepora]"}
CP00000480	{"identity":"100","E_value":"2.63e-101","subject":"XP_029207176.1","description":"40S ribosomal protein S13 [Acropora millepora]"}
CP00000481	{"identity":"100","E_value":"4.05e-100","subject":"XP_029191539.1","description":"bis(5'-adenosyl)-triphosphatase-like [Acropora millepora]"}
CP00000482	{"identity":"98.7","E_value":"6.21e-100","subject":"XP_029195713.2","description":"microsomal glutathione S-transferase 1-like [Acropora millepora]"}
CP00000483	{"identity":"99.3","E_value":"1.65e-104","subject":"XP_029203944.1","description":"uncharacterized protein LOC114968000 [Acropora millepora]"}
CP00000484	{"identity":"100","E_value":"5.11e-31","subject":"XP_029195153.1","description":"calmodulin-beta-like [Acropora millepora]"}
CP00000485	{"identity":"98.7","E_value":"1.20e-102","subject":"XP_027050459.1","description":"CDGSH iron-sulfur domain-containing protein 2A-like [Pocillopora damicornis]"}
CP00000486	{"identity":"100","E_value":"3.07e-105","subject":"XP_027048927.1","description":"protein PBDC1-like [Pocillopora damicornis]"}
CP00000487	{"identity":"94.7","E_value":"4.35e-96","subject":"XP_027036176.1","description":"cholinesterase 1-like [Pocillopora damicornis]"}
CP00000488	{"identity":"100","E_value":"3.07e-105","subject":"XP_027035751.1","description":"ubiquitin-conjugating enzyme E2 N-like [Pocillopora damicornis]"}
CP00000489	{"identity":"100","E_value":"6.20e-105","subject":"XP_027037835.1","description":"myosin-2 essential light chain-like [Pocillopora damicornis]"}
CP00000490	{"identity":"100","E_value":"4.03e-101","subject":"XP_027039028.1","description":"myosin-2 essential light chain-like [Pocillopora damicornis]"}
CP00000491	{"identity":"99.3","E_value":"5.30e-106","subject":"RMX55634.1","description":"hypothetical protein pdam_00001645 [Pocillopora damicornis]"}
CP00000492	{"identity":"100","E_value":"7.82e-99","subject":"XP_027054787.1","description":"40S ribosomal protein S14 [Pocillopora damicornis]"}
CP00000493	{"identity":"95.1","E_value":"1.55e-75","subject":"RMX49437.1","description":"hypothetical protein pdam_00013347 [Pocillopora damicornis]"}
CP00000494	{"identity":"96.1","E_value":"1.52e-96","subject":"XP_027054787.1","description":"40S ribosomal protein S14 [Pocillopora damicornis]"}
CP00000495	{"identity":"99.3","E_value":"7.54e-106","subject":"XP_015761055.1","description":"PREDICTED: ubiquitin-conjugating enzyme E2 A [Acropora digitifera]"}
CP00000496	{"identity":"98.7","E_value":"4.03e-101","subject":"XP_015778859.1","description":"PREDICTED: universal stress protein Slr1101-like [Acropora digitifera]"}
CP00000497	{"identity":"97.9","E_value":"6.20e-91","subject":"XP_044163196.1","description":"mitochondrial import receptor subunit TOM20 homolog [Acropora millepora]"}
CP00000498	{"identity":"100","E_value":"1.25e-104","subject":"XP_029199198.2","description":"cytochrome c oxidase subunit 5B, mitochondrial-like [Acropora millepora]"}
CP00000499	{"identity":"100","E_value":"3.58e-101","subject":"XP_029179839.1","description":"ras-related protein Rab-38-like [Acropora millepora]"}
CP00000500	{"identity":"97.4","E_value":"6.38e-103","subject":"XP_015768017.1","description":"PREDICTED: ubiquitin-conjugating enzyme E2 N-like [Acropora digitifera]"}
CP00000501	{"identity":"92.2","E_value":"1.40e-97","subject":"XP_022807487.1","description":"ubiquitin-conjugating enzyme E2 2-like [Stylophora pistillata]"}
CP00000502	{"identity":"92.8","E_value":"2.35e-80","subject":"XP_027046914.1","description":"uncharacterized protein LOC113674626 [Pocillopora damicornis]"}
CP00000503	{"identity":"100","E_value":"5.50e-104","subject":"XP_027056829.1","description":"40S ribosomal protein S18 [Pocillopora damicornis]"}
CP00000504	{"identity":"90.6","E_value":"7.48e-88","subject":"XP_029187453.2","description":"optic atrophy 3 protein homolog [Acropora millepora]"}
CP00000505	{"identity":"97.4","E_value":"2.62e-102","subject":"XP_027056829.1","description":"40S ribosomal protein S18 [Pocillopora damicornis]"}
CP00000506	{"identity":"99.4","E_value":"3.18e-108","subject":"XP_027056101.1","description":"single-stranded DNA-binding protein, mitochondrial-like [Pocillopora damicornis]"}
CP00000507	{"identity":"85.2","E_value":"1.60e-68","subject":"XP_027038748.1","description":"biogenesis of lysosome-related organelles complex 1 subunit 2-like [Pocillopora damicornis]"}
CP00000508	{"identity":"100","E_value":"2.33e-110","subject":"XP_027056267.1","description":"superoxide dismutase [Cu-Zn]-like [Pocillopora damicornis]"}
CP00000509	{"identity":"43.2","E_value":"1.35e-35","subject":"RMX46927.1","description":"hypothetical protein pdam_00022107 [Pocillopora damicornis]"}
CP00000510	{"identity":"81.4","E_value":"5.57e-89","subject":"AHX00586.1","description":"copper-zinc superoxide dismutase [Galaxea astreata]"}
CP00000511	{"identity":"92.9","E_value":"3.17e-99","subject":"XP_029205255.1","description":"myosin-2 essential light chain-like [Acropora millepora]"}
CP00000512	{"identity":"100","E_value":"1.51e-106","subject":"XP_015768017.1","description":"PREDICTED: ubiquitin-conjugating enzyme E2 N-like [Acropora digitifera]"}
CP00000513	{"identity":"100","E_value":"9.12e-108","subject":"XP_015774523.1","description":"PREDICTED: ubiquitin-conjugating enzyme E2 L3-like [Acropora digitifera]"}
CP00000514	{"identity":"100","E_value":"5.28e-107","subject":"XP_044173327.1","description":"uncharacterized protein LOC122947029 [Acropora millepora]"}
CP00000515	{"identity":"83.1","E_value":"2.50e-88","subject":"XP_044163033.1","description":"uridine diphosphate glucose pyrophosphatase NUDT14-like [Acropora millepora]"}
CP00000516	{"identity":"97.4","E_value":"2.07e-104","subject":"XP_015774523.1","description":"PREDICTED: ubiquitin-conjugating enzyme E2 L3-like [Acropora digitifera]"}
CP00000517	{"identity":"100","E_value":"9.69e-90","subject":"XP_027035917.1","description":"60S ribosomal protein L24-like [Pocillopora damicornis]"}
CP00000518	{"identity":"99.3","E_value":"4.70e-98","subject":"QNB92950.1","description":"ribulose-1,5-bisphosphate carboxylase/oxygenase large subunit, partial [Cladocopium sp.]"}
CP00000519	{"identity":"97.4","E_value":"3.08e-100","subject":"XP_027042784.1","description":"isochorismatase domain-containing protein 1-like [Pocillopora damicornis]"}
CP00000520	{"identity":"100","E_value":"2.14e-107","subject":"XP_027037944.1","description":"uncharacterized protein LOC113666363 [Pocillopora damicornis]"}
CP00000521	{"identity":"99.4","E_value":"4.82e-95","subject":"XP_027048320.1","description":"prefoldin subunit 5-like [Pocillopora damicornis]"}
CP00000522	{"identity":"99.4","E_value":"8.87e-97","subject":"XP_027050820.1","description":"coiled-coil domain-containing protein 134-like [Pocillopora damicornis]"}
CP00000523	{"identity":"99.1","E_value":"2.12e-66","subject":"XP_029195540.1","description":"DNA polymerase epsilon subunit 3-like [Acropora millepora]"}
CP00000524	{"identity":"90.2","E_value":"4.67e-83","subject":"XP_015759760.1","description":"PREDICTED: uncharacterized HIT-like protein slr1234 [Acropora digitifera]"}
CP00000525	{"identity":"98.7","E_value":"1.69e-109","subject":"RMX49142.1","description":"hypothetical protein pdam_00003888 [Pocillopora damicornis]"}
CP00000526	{"identity":"98.0","E_value":"2.45e-101","subject":"XP_027047410.1","description":"uncharacterized protein LOC113675076 [Pocillopora damicornis]"}
CP00000527	{"identity":"98.1","E_value":"7.74e-106","subject":"XP_027045377.1","description":"NPC intracellular cholesterol transporter 2-like [Pocillopora damicornis]"}
CP00000528	{"identity":"100","E_value":"4.85e-109","subject":"XP_027035613.1","description":"eukaryotic translation initiation factor 5A-1-like [Pocillopora damicornis]"}
CP00000529	{"identity":"98.7","E_value":"3.54e-102","subject":"XP_015756699.1","description":"PREDICTED: AP-1 complex subunit sigma-2-like isoform X4 [Acropora digitifera]"}
CP00000530	{"identity":"98.1","E_value":"8.06e-108","subject":"XP_015774173.1","description":"PREDICTED: uncharacterized protein LOC107352348 [Acropora digitifera]"}
CP00000531	{"identity":"100","E_value":"8.20e-107","subject":"XP_029185099.1","description":"calcium-regulated heat-stable protein 1-like [Acropora millepora]"}
CP00000532	{"identity":"100","E_value":"1.24e-111","subject":"XP_015752261.1","description":"PREDICTED: 7,8-dihydro-8-oxoguanine triphosphatase-like [Acropora digitifera]"}
CP00000533	{"identity":"100","E_value":"7.17e-111","subject":"XP_029196639.2","description":"eukaryotic translation initiation factor 5A-1-like [Acropora millepora]"}
CP00000534	{"identity":"94.9","E_value":"2.59e-104","subject":"XP_020618174.1","description":"trafficking protein particle complex subunit 6B-like [Orbicella faveolata]"}
CP00000535	{"identity":"89.5","E_value":"5.33e-96","subject":"XP_029198392.1","description":"protein PBDC1-like isoform X2 [Acropora millepora]"}
CP00000536	{"identity":"99.4","E_value":"1.05e-99","subject":"XP_027058988.1","description":"60S ribosomal protein L23a-like [Pocillopora damicornis]"}
CP00000537	{"identity":"100","E_value":"5.03e-107","subject":"XP_027057281.1","description":"40S ribosomal protein S11-like [Pocillopora damicornis]"}
CP00000538	{"identity":"100","E_value":"4.38e-62","subject":"XP_027043527.1","description":"ragulator complex protein LAMTOR2-like [Pocillopora damicornis]"}
CP00000539	{"identity":"94.0","E_value":"1.74e-31","subject":"XP_027044064.1","description":"SH3 domain-binding glutamic acid-rich-like protein 3 [Pocillopora damicornis]"}
CP00000540	{"identity":"89.9","E_value":"2.04e-92","subject":"PFX34536.1","description":"Iron-sulfur cluster assembly enzyme ISCU, mitochondrial [Stylophora pistillata]"}
CP00000541	{"identity":"59.5","E_value":"2.75e-58","subject":"XP_020627738.1","description":"tumor necrosis factor ligand superfamily member 10-like [Orbicella faveolata]"}
CP00000542	{"identity":"77.4","E_value":"1.49e-76","subject":"XP_027043228.1","description":"transcription factor BTF3 homolog 4-like [Pocillopora damicornis]"}
CP00000543	{"identity":"94.9","E_value":"2.97e-84","subject":"XP_029211042.1","description":"2-iminobutanoate/2-iminopropanoate deaminase-like [Acropora millepora]"}
CP00000544	{"identity":"89.2","E_value":"5.37e-93","subject":"XP_029198763.1","description":"ATP synthase subunit d, mitochondrial-like [Acropora millepora]"}
CP00000545	{"identity":"99.4","E_value":"2.22e-110","subject":"XP_029184223.2","description":"universal stress protein Slr1101-like [Acropora millepora]"}
CP00000546	{"identity":"100","E_value":"2.22e-110","subject":"XP_029182750.1","description":"cofilin-like [Acropora millepora]"}
CP00000547	{"identity":"100","E_value":"6.70e-104","subject":"XP_044170384.1","description":"coiled-coil domain-containing protein 134-like [Acropora millepora]"}
CP00000548	{"identity":"100","E_value":"7.15e-107","subject":"XP_029198763.1","description":"ATP synthase subunit d, mitochondrial-like [Acropora millepora]"}
CP00000549	{"identity":"98.7","E_value":"6.04e-67","subject":"XP_015776442.1","description":"PREDICTED: glycine-rich RNA-binding protein 2-like [Acropora digitifera]"}
CP00000550	{"identity":"100","E_value":"7.08e-37","subject":"XP_027053585.1","description":"cytoplasmic protein NCK1-like [Pocillopora damicornis]"}
CP00000551	{"identity":"99.4","E_value":"4.64e-108","subject":"XP_027041121.1","description":"calmodulin-like [Pocillopora damicornis]"}
CP00000552	{"identity":"45.6","E_value":"8.65e-30","subject":"XP_020624538.1","description":"uncharacterized protein LOC110062003 isoform X2 [Orbicella faveolata]"}
CP00000553	{"identity":"98.2","E_value":"1.15e-70","subject":"CAD7203221.1","description":"unnamed protein product [Timema douglasi]"}
CP00000554	{"identity":"97.5","E_value":"9.03e-115","subject":"XP_029190984.1","description":"SUMO-conjugating enzyme UBC9 [Acropora millepora]"}
CP00000555	{"identity":"62.1","E_value":"1.50e-60","subject":"XP_020613074.1","description":"uncharacterized protein LOC110051379 [Orbicella faveolata]"}
CP00000556	{"identity":"81.4","E_value":"7.53e-92","subject":"XP_020604915.1","description":"uncharacterized protein LOC110043756 [Orbicella faveolata]"}
CP00000557	{"identity":"98.8","E_value":"1.28e-110","subject":"XP_027046059.1","description":"peptidyl-tRNA hydrolase 2, mitochondrial-like [Pocillopora damicornis]"}
CP00000558	{"identity":"82.5","E_value":"1.17e-60","subject":"XP_027037585.1","description":"glycine-rich RNA-binding protein 2-like [Pocillopora damicornis]"}
CP00000559	{"identity":"82.6","E_value":"2.71e-42","subject":"XP_015776442.1","description":"PREDICTED: glycine-rich RNA-binding protein 2-like [Acropora digitifera]"}
CP00000560	{"identity":"85.4","E_value":"5.63e-93","subject":"XP_015761410.1","description":"PREDICTED: low molecular weight phosphotyrosine protein phosphatase-like [Acropora digitifera]"}
CP00000561	{"identity":"98.1","E_value":"5.20e-107","subject":"XP_044164329.1","description":"guanylate kinase-like [Acropora millepora]"}
CP00000562	{"identity":"98.1","E_value":"1.02e-94","subject":"XP_044163505.1","description":"ATP synthase subunit s, mitochondrial-like isoform X3 [Acropora millepora]"}
CP00000563	{"identity":"100","E_value":"7.08e-104","subject":"XP_027050214.1","description":"H/ACA ribonucleoprotein complex subunit 2-like protein [Pocillopora damicornis]"}
CP00000564	{"identity":"100","E_value":"1.61e-109","subject":"XP_027050831.1","description":"60S ribosomal protein L21-like [Pocillopora damicornis]"}
CP00000565	{"identity":"98.8","E_value":"1.01e-112","subject":"XP_027053169.1","description":"ATP synthase subunit d, mitochondrial-like [Pocillopora damicornis]"}
CP00000566	{"identity":"99.4","E_value":"1.18e-101","subject":"XP_027039250.1","description":"nucleobindin-2-like [Pocillopora damicornis]"}
CP00000567	{"identity":"42.9","E_value":"1.06e-13","subject":"XP_015749649.1","description":"PREDICTED: cystatin-A-like [Acropora digitifera]"}
CP00000568	{"identity":"74.5","E_value":"1.44e-69","subject":"XP_029188797.2","description":"acyl-coenzyme A thioesterase 13-like [Acropora millepora]"}
CP00000569	{"identity":"99.4","E_value":"2.21e-116","subject":"XP_029209976.1","description":"UPF0587 protein v1g245604-like [Acropora millepora]"}
CP00000570	{"identity":"79.4","E_value":"1.20e-47","subject":"XP_044171883.1","description":"uncharacterized protein LOC122956288 [Acropora millepora]"}
CP00000571	{"identity":"76.5","E_value":"3.16e-89","subject":"XP_029193729.1","description":"uncharacterized protein LOC114959749 [Acropora millepora]"}
CP00000572	{"identity":"74.6","E_value":"3.57e-24","subject":"XP_015770792.1","description":"PREDICTED: calmodulin-like [Acropora digitifera]"}
CP00000573	{"identity":"79.5","E_value":"9.78e-86","subject":"XP_027050831.1","description":"60S ribosomal protein L21-like [Pocillopora damicornis]"}
CP00000574	{"identity":"100","E_value":"1.13e-105","subject":"XP_027049399.1","description":"ATP synthase subunit delta, mitochondrial-like [Pocillopora damicornis]"}
CP00000575	{"identity":"98.8","E_value":"1.01e-117","subject":"XP_027054215.1","description":"uncharacterized protein LOC113681323 [Pocillopora damicornis]"}
CP00000576	{"identity":"75.1","E_value":"1.10e-74","subject":"XP_027040274.1","description":"xaa-Pro aminopeptidase 1-like [Pocillopora damicornis]"}
CP00000577	{"identity":"56.7","E_value":"1.58e-60","subject":"XP_029182911.2","description":"ganglioside GM2 activator-like [Acropora millepora]"}
CP00000578	{"identity":"73.7","E_value":"5.33e-59","subject":"XP_015767238.1","description":"PREDICTED: calcium/calmodulin-dependent protein kinase type IV-like [Acropora digitifera]"}
CP00000579	{"identity":"68.9","E_value":"1.67e-73","subject":"XP_029206015.2","description":"uncharacterized protein LOC114969844 [Acropora millepora]"}
CP00000580	{"identity":"100","E_value":"2.12e-119","subject":"XP_029193729.1","description":"uncharacterized protein LOC114959749 [Acropora millepora]"}
CP00000581	{"identity":"98.1","E_value":"7.63e-104","subject":"XP_029197712.2","description":"uncharacterized protein LOC114962832 [Acropora millepora]"}
CP00000582	{"identity":"99.3","E_value":"1.60e-98","subject":"XP_015754560.1","description":"PREDICTED: thioredoxin, mitochondrial-like isoform X2 [Acropora digitifera]"}
CP00000583	{"identity":"70.2","E_value":"8.01e-73","subject":"XP_029198880.2","description":"probable steroid-binding protein 3 [Acropora millepora]"}
CP00000584	{"identity":"98.6","E_value":"9.29e-94","subject":"XP_020611604.1","description":"40S ribosomal protein S23 [Orbicella faveolata]"}
CP00000585	{"identity":"100","E_value":"7.05e-105","subject":"XP_027057649.1","description":"uncharacterized protein LOC113684469 [Pocillopora damicornis]"}
CP00000586	{"identity":"94.9","E_value":"1.33e-111","subject":"XP_029182347.2","description":"peptidyl-prolyl cis-trans isomerase-like 1 [Acropora millepora]"}
CP00000587	{"identity":"83.4","E_value":"2.33e-89","subject":"XP_022804212.1","description":"probable deoxyuridine 5'-triphosphate nucleotidohydrolase [Stylophora pistillata]"}
CP00000588	{"identity":"100","E_value":"1.47e-97","subject":"XP_029189783.1","description":"calmodulin-like [Acropora millepora]"}
CP00000589	{"identity":"72.4","E_value":"8.13e-79","subject":"XP_044177122.1","description":"NPC intracellular cholesterol transporter 2 homolog a-like [Acropora millepora]"}
CP00000590	{"identity":"99.4","E_value":"2.77e-116","subject":"XP_027054929.1","description":"UPF0687 protein C20orf27 homolog [Pocillopora damicornis]"}
CP00000591	{"identity":"100","E_value":"8.85e-80","subject":"XP_001638352.1","description":"histone H2A.V [Nematostella vectensis]"}
CP00000592	{"identity":"99.4","E_value":"1.54e-113","subject":"XP_027052308.1","description":"CB1 cannabinoid receptor-interacting protein 1-like [Pocillopora damicornis]"}
CP00000593	{"identity":"99.4","E_value":"2.56e-112","subject":"XP_027042228.1","description":"40S ribosomal protein S10-like [Pocillopora damicornis]"}
CP00000594	{"identity":"79.9","E_value":"2.39e-90","subject":"XP_015771435.1","description":"PREDICTED: CB1 cannabinoid receptor-interacting protein 1-like [Acropora digitifera]"}
CP00000595	{"identity":"71.8","E_value":"1.71e-78","subject":"XP_029189783.1","description":"calmodulin-like [Acropora millepora]"}
CP00000596	{"identity":"86.0","E_value":"5.99e-102","subject":"XP_003388555.1","description":"PREDICTED: peptidyl-prolyl cis-trans isomerase-like [Amphimedon queenslandica]"}
CP00000597	{"identity":"58.4","E_value":"1.00e-58","subject":"XP_027049130.1","description":"collagen triple helix repeat-containing protein 1-like [Pocillopora damicornis]"}
CP00000598	{"identity":"71.4","E_value":"8.94e-85","subject":"XP_015766132.1","description":"PREDICTED: uncharacterized protein LOC107344963 [Acropora digitifera]"}
CP00000599	{"identity":"87.2","E_value":"6.51e-106","subject":"XP_029199869.1","description":"uncharacterized protein LOC114964664 [Acropora millepora]"}
CP00000600	{"identity":"99.4","E_value":"6.05e-129","subject":"XP_029195607.1","description":"uncharacterized protein LOC114961172 [Acropora millepora]"}
CP00000601	{"identity":"100","E_value":"3.92e-114","subject":"XP_029201963.1","description":"CB1 cannabinoid receptor-interacting protein 1-like [Acropora millepora]"}
CP00000602	{"identity":"100","E_value":"1.95e-116","subject":"XP_044181521.1","description":"peptidyl-prolyl cis-trans isomerase-like [Acropora millepora]"}
CP00000603	{"identity":"100","E_value":"2.42e-12","subject":"XP_044177791.1","description":"collagen alpha-2(IX) chain-like isoform X4 [Acropora millepora]"}
CP00000604	{"identity":"97.0","E_value":"6.78e-113","subject":"XP_027052465.1","description":"peptidyl-prolyl cis-trans isomerase-like [Pocillopora damicornis]"}
CP00000605	{"identity":"87.3","E_value":"2.82e-47","subject":"RMX51180.1","description":"hypothetical protein pdam_00004120 [Pocillopora damicornis]"}
CP00000606	{"identity":"97.6","E_value":"1.17e-113","subject":"XP_027060406.1","description":"peptidyl-prolyl cis-trans isomerase A-like [Pocillopora damicornis]"}
CP00000607	{"identity":"78.0","E_value":"1.45e-74","subject":"XP_044165742.1","description":"uncharacterized protein LOC114963329 isoform X2 [Acropora millepora]"}
CP00000608	{"identity":"64.6","E_value":"1.68e-45","subject":"XP_029212363.2","description":"uncharacterized protein LOC114976133 [Acropora millepora]"}
CP00000609	{"identity":"86.6","E_value":"7.75e-30","subject":"XP_029205252.2","description":"calmodulin-like protein 1 [Acropora millepora]"}
CP00000610	{"identity":"85.9","E_value":"2.83e-91","subject":"XP_015771233.1","description":"PREDICTED: ragulator complex protein LAMTOR1-like [Acropora digitifera]"}
CP00000611	{"identity":"86.2","E_value":"1.10e-98","subject":"XP_015759502.1","description":"PREDICTED: UPF0687 protein C20orf27 homolog [Acropora digitifera]"}
CP00000612	{"identity":"99.3","E_value":"4.17e-101","subject":"XP_029207811.1","description":"nuclear cap-binding protein subunit 2-like isoform X2 [Acropora millepora]"}
CP00000613	{"identity":"95.7","E_value":"3.48e-107","subject":"XP_044176769.1","description":"uncharacterized protein LOC122959505 [Acropora millepora]"}
CP00000614	{"identity":"100","E_value":"4.06e-105","subject":"XP_029195831.2","description":"ATP synthase subunit delta, mitochondrial-like [Acropora millepora]"}
CP00000615	{"identity":"93.9","E_value":"5.28e-97","subject":"XP_029195021.1","description":"calmodulin-like protein 12 [Acropora millepora]"}
CP00000616	{"identity":"91.5","E_value":"2.27e-118","subject":"XP_029200803.2","description":"translocator protein-like [Acropora millepora]"}
CP00000617	{"identity":"47.3","E_value":"3.55e-33","subject":"RMX53144.1","description":"hypothetical protein pdam_00021684 [Pocillopora damicornis]"}
CP00000618	{"identity":"96.4","E_value":"6.50e-118","subject":"XP_027060597.1","description":"uncharacterized protein LOC113687088 [Pocillopora damicornis]"}
CP00000619	{"identity":"100","E_value":"3.23e-116","subject":"XP_027051867.1","description":"ubiquitin-conjugating enzyme E2 G2 [Pocillopora damicornis]"}
CP00000620	{"identity":"98.2","E_value":"2.61e-111","subject":"XP_027049357.1","description":"ubiquitin-conjugating enzyme E2 K-like [Pocillopora damicornis]"}
CP00000621	{"identity":"100","E_value":"3.92e-117","subject":"XP_027059614.1","description":"prolyl-tRNA synthetase associated domain-containing protein 1-like [Pocillopora damicornis]"}
CP00000622	{"identity":"83.3","E_value":"6.14e-30","subject":"XP_022786242.1","description":"uncharacterized skeletal organic matrix protein 5-like [Stylophora pistillata]"}
CP00000623	{"identity":"97.6","E_value":"2.75e-108","subject":"XP_015761200.1","description":"PREDICTED: 60S ribosomal protein L12-like [Acropora digitifera]"}
CP00000624	{"identity":"83.1","E_value":"2.50e-102","subject":"XP_029213309.2","description":"uncharacterized protein LOC114976925 [Acropora millepora]"}
CP00000625	{"identity":"99.4","E_value":"5.58e-126","subject":"XP_029194867.1","description":"perlucin-like protein [Acropora millepora]"}
CP00000626	{"identity":"98.8","E_value":"4.72e-107","subject":"XP_015776365.1","description":"PREDICTED: 40S ribosomal protein S10-like [Acropora digitifera]"}
CP00000627	{"identity":"68.0","E_value":"7.46e-42","subject":"XP_015769731.1","description":"PREDICTED: uncharacterized protein LOC107348222 [Acropora digitifera]"}
CP00000628	{"identity":"99.4","E_value":"1.08e-119","subject":"XP_027053719.1","description":"uncharacterized protein LOC113680870 [Pocillopora damicornis]"}
CP00000629	{"identity":"100","E_value":"3.30e-90","subject":"XP_027054501.1","description":"40S ribosomal protein S17-like [Pocillopora damicornis]"}
[truncated: 7,753 more rows]

## Sheet: UniProt
Protein	UniProt
[truncated: 8,382 more rows]

## Sheet: InterPro
Protein	InterPro
CP00000001	{"ipr_id":["IPR001152"],"description":["Beta-thymosin"]}
CP00000002	null
[truncated: 8,380 more rows]

## Sheet: Template domain
Protein	Template domain
[truncated: 8,382 more rows]
