# Supplementary material for: Utilizing an artificial intelligence system to build the digital structural proteome of reef-building corals
Source: Gigascience. 2022 Nov 18;11:giac117. doi: 10.1093/gigascience/giac117 (PMC9673494; doi:10.1093/gigascience/giac117)
Supplement: giac117_Supplemental_Files [file giac117_supplemental_files.zip › Table_S5.xlsx]

## Sheet: Sheet1
CP-8382	UniProt	RMSD
CP00004069	P68362	0.221
CP00004094	P18258	0.202
CP00004125	P11833	0.229
CP00004310	Q2HJ86	0.216
CP00004502	P31410	0.895
CP00004641	A7RKF6	0.306
CP00005055	P80021	0.402
CP00005110	Q8BS45	0.745
CP00005422	Q921G7	0.503
CP00005429	P61221	0.994
CP00005479	Q5TTG1	0.409
CP00005500	Q27128	0.893
CP00005504	P31400	0.433
CP00005505	Q5ZIH0	0.663
CP00005535	Q16960	5.481
CP00005541	Q6NV04	0.333
CP00005652	P63017	0.268
CP00005664	A4IHR1	0.841
CP00005704	P19120	0.406
CP00005707	A2Q0Z1	0.518
CP00005728	A7SBF0	0.576
CP00005787	Q0VCX2	30.599
CP00005788	P20029	0.87
CP00005793	Q90593	0.847
CP00005836	Q8VC12	0.567
CP00005848	P82808	0.759
CP00005849	P26818	0.947
CP00005854	P47856	0.689
CP00005861	Q9QXG4	0.377
CP00005874	P05696	31.103
CP00005881	P17252	0.521
CP00005882	P79101	1.524
CP00005916	Q9D6Y9	0.488
CP00005944	P49915	0.775
CP00005956	P38646	0.64
CP00005959	Q8JZQ9	1.242
CP00005984	P48147	0.486
CP00005996	O43143	0.527
CP00006005	Q2KJI2	0.715
CP00006007	P23687	0.508
CP00006014	Q9QUR6	0.476
CP00006023	Q9CWF6	0.967
CP00006035	Q7ZXB1	3.326
CP00006041	Q3ZBV8	1.683
CP00006042	Q8K2G4	0.809
CP00006057	Q8BGQ7	10.931
CP00006079	P15690	0.579
CP00006093	P55862	2.167
CP00006101	O57521	4.638
CP00006107	A7RZW4	0.351
CP00006118	Q9D0R2	1.189
CP00006123	P18654	1.285
CP00006139	Q04446	0.53
CP00006145	Q5XHY5	1.18
CP00006151	P16332	0.545
CP00006152	P22033	0.701
CP00006182	B5DF89	2.299
CP00006210	O75582	17.595
CP00006215	O15992	1.493
CP00006245	Q6NX31	2.191
CP00006251	Q10568	1.026
CP00006266	Q13616	0.669
CP00006285	Q15436	0.541
CP00006292	P16276	0.58
CP00006299	Q9P2H3	0.644
CP00006315	Q8IV36	0.498
CP00006325	Q99KI0	0.489
CP00006329	Q93034	1.124
CP00006374	Q9BUQ8	8.29
CP00006379	Q2HJG5	0.762
CP00006383	Q9EQH3	1.78
CP00006391	A7S2N8	2.772
CP00006392	Q5ZLD7	1.157
CP00006402	Q3MHH4	1.108
CP00006403	P07742	0.416
CP00006404	Q6GL04	2.226
CP00006424	P46462	2.41
CP00006433	P56399	0.918
CP00006434	Q8TCJ2	0.833
CP00006437	A7SD85	15.108
CP00006446	P47897	0.903
CP00006459	Q14566	1.178
CP00006492	Q6ZQ88	1.228
CP00006500	P49739	3.733
CP00006506	P21575	4.015
CP00006509	P55786	0.577
CP00006511	A2A432	0.915
CP00006515	Q867C9	0.777
CP00006535	Q90705	0.39
CP00006557	Q711T7	0.653
CP00006560	Q9XTL9	0.327
CP00006561	P79334	0.502
CP00006565	Q9HCS7	4.504
CP00006569	O43747	7.112
CP00006573	Q5ZMA6	0.568
CP00006580	E0ZS48	0.531
CP00006585	B9GCH9	0.56
CP00006586	Q3U2P1	0.615
CP00006595	Q3UVG3	0.671
CP00006596	Q9BXJ9	0.973
CP00006606	Q9Z1G4	1.925
CP00006614	P08110	1.873
CP00006664	Q14974	2.928
CP00006669	Q6GL41	4.221
CP00006673	Q9I8E6	2.142
CP00006676	Q7PKQ5	12.686
CP00006678	P53620	2.096
CP00006679	P05094	1.541
CP00006684	P55861	3.141
CP00006686	Q9DBT9	0.56
CP00006706	Q3SYU7	1.847
CP00006714	P28271	0.826
CP00006722	Q5EAJ7	1.323
CP00006725	Q5REU4	19.334
CP00006734	O70589	17.812
CP00006735	Q922D8	2.739
CP00006737	O14936	8.471
CP00006740	O95985	1.386
CP00006750	P70168	2.419
CP00006757	Q5R9I6	1.129
CP00006763	Q92002	1.596
CP00006775	Q11011	0.406
CP00006781	Q6ZQ89	1.271
CP00006793	A7SIM4	29.218
CP00006809	Q01728	4.506
CP00006815	Q6GNL7	1.848
CP00006820	Q64380	0.425
CP00006834	A2ATU0	0.681
CP00006856	Q5R7H0	0.707
CP00006857	Q5F364	1.327
CP00006859	P56701	1.618
CP00006866	P11586	1.701
CP00006871	A6QR55	4.308
CP00006873	A8E657	16.235
CP00006877	P79403	0.659
CP00006878	O35643	1.008
CP00006881	Q8BHN3	0.596
CP00006885	Q10567	1.276
CP00006899	P18484	0.978
CP00006901	Q0VCK5	1.128
CP00006905	Q5F499	1.922
CP00006914	Q6PF21	0.737
CP00006918	O35142	2.015
CP00006919	Q921G8	1.79
CP00006920	Q5ZIA5	0.877
CP00006928	P43247	1.231
CP00006935	O55029	3.272
CP00006940	Q96JG6	3.188
CP00006941	Q2HJE4	3.482
CP00006942	Q8AY73	1.412
CP00006950	Q9EPL8	1.609
CP00006960	Q7Z3J2	1.231
CP00006968	O60313	1.907
CP00006974	Q15029	1.091
CP00006976	O08810	1.025
CP00006983	Q59HJ6	3.289
CP00006986	Q16513	4.516
CP00006996	P35559	0.604
CP00007003	P14735	0.573
CP00007013	Q91YE6	3.031
CP00007020	Q99460	0.859
CP00007021	Q3TXS7	1.287
CP00007037	Q60HE9	0.537
CP00007052	Q148N0	0.551
CP00007055	Q02218	0.485
CP00007056	Q63357	10.945
CP00007059	Q5R5S4	1.394
CP00007067	Q7PPA5	0.688
CP00007070	Q86YT6	31.241
CP00007082	Q5ZI08	21.28
CP00007085	Q9H0A0	1.333
CP00007088	A0AVT1	1.069
CP00007093	Q28BR5	0.586
CP00007094	Q8C7R4	0.987
CP00007095	Q924N4	9.152
CP00007103	Q9CZU3	1.148
CP00007110	Q91ZW3	6.999
CP00007119	Q5ZLA6	3.48
CP00007120	Q91W43	0.53
CP00007124	Q12882	0.818
CP00007125	O95373	1.49
CP00007128	O60231	0.931
CP00007132	P22700	1.6
CP00007135	P18907	1.303
CP00007143	Q8BTI9	0.862
CP00007145	Q8K370	15.514
CP00007148	P21872	6.683
CP00007151	Q7ZVF3	0.394
CP00007162	Q9Y5B9	8.977
CP00007172	P11024	9.128
CP00007173	O00203	2.548
CP00007177	P47245	0.702
CP00007185	Q9NTJ4	0.515
CP00007189	Q9Z1Q9	0.6
CP00007192	P13607	1.287
CP00007199	Q29504	0.695
CP00007221	Q80U96	0.899
CP00007226	Q5ZLT0	0.982
CP00007243	Q93009	1.346
CP00007247	O16025	25.51
CP00007254	Q64701	0.874
CP00007257	Q9EPK7	0.928
CP00007271	O00410	1.077
CP00007274	Q8BKC5	2.586
CP00007276	Q91V92	1.81
CP00007278	Q32PF2	1.693
CP00007282	P18294	7.395
CP00007286	Q5ZI89	41.828
CP00007292	O43795	11.331
CP00007299	B3EWZ9	0.17
CP00007300	Q6DEU9	2.484
CP00007313	A7RU46	0.817
CP00007335	P29144	0.853
CP00007338	Q9EPU0	2.639
CP00007339	Q9Y2G3	1.357
CP00007342	Q9NW08	0.98
CP00007349	O93309	19.074
CP00007351	B8UU78	3.461
CP00007356	Q05096	7.237
CP00007358	P49641	0.57
CP00007361	P27046	0.618
CP00007368	Q6P6Z0	0.969
CP00007374	P70704	1.72
CP00007375	Q12768	0.497
CP00007377	Q04400	1.557
CP00007378	Q7ZVM1	1.292
CP00007380	Q16720	1.161
CP00007383	Q3U1J4	0.823
CP00007384	Q2M389	2.144
CP00007398	E1C1R4	8.038
CP00007411	Q569Z5	9.863
CP00007417	P30876	0.565
CP00007427	P69849	15.592
CP00007430	Q8NHU2	0.618
CP00007431	Q80X82	40.779
CP00007432	Q92797	42.163
CP00007435	F1Q4S1	0.681
CP00007438	Q9HD20	1.921
CP00007440	A8WGF4	5.279
CP00007443	Q32LP4	2.99
CP00007452	A6N6J5	3.666
CP00007453	Q29RK2	0.596
CP00007456	Q5JPE7	12.123
CP00007459	Q28141	0.868
CP00007460	Q9P2J5	1.197
CP00007465	P98198	1.749
CP00007466	P46018	0.956
CP00007467	Q8BYA0	2.705
CP00007476	P41252	1.123
CP00007482	A0JN52	0.508
CP00007483	Q29122	11.188
CP00007487	Q96MR6	36.662
CP00007493	P53621	3.647
CP00007501	Q7KZ85	1.843
CP00007505	A7MBJ5	0.681
CP00007511	Q80UK8	5.654
CP00007515	Q13045	17.986
CP00007517	P53992	0.897
CP00007520	Q60520	5.911
CP00007524	Q07889	10.495
CP00007525	Q62717	1.806
CP00007528	Q5SQX6	1.592
CP00007529	O93308	20.301
CP00007535	Q8K1X1	1.476
CP00007544	Q865S1	3.744
CP00007545	Q64560	0.843
CP00007552	Q5ZKD5	4.047
CP00007568	O35604	1.515
CP00007571	B8VIW9	14.171
CP00007572	Q8IZU2	1.404
CP00007587	Q8VDJ3	25.518
CP00007588	A7SK48	4.429
CP00007590	Q9Z2Q4	6.53
CP00007597	Q00341	30.12
CP00007598	O14841	0.582
CP00007599	P97608	0.523
CP00007602	Q8K010	0.568
CP00007604	Q7Z4L5	4.107
CP00007606	Q810B6	5.188
CP00007608	O75533	3.251
CP00007611	P10686	1.802
CP00007613	Q5SW19	1.008
CP00007618	O95163	5.05
CP00007632	P47990	0.505
CP00007633	P08183	2.584
CP00007635	B3EWY9	6.479
CP00007640	Q6P423	1.003
CP00007645	P21448	2.978
CP00007646	O15067	0.492
CP00007648	P21440	2.883
CP00007655	Q99P88	2.52
CP00007656	O75694	3.294
CP00007657	A0A0R4IC37	0.759
CP00007661	Q3UGF1	12.955
CP00007671	O75116	36.548
CP00007677	Q04656	1.998
CP00007683	O60306	0.901
CP00007685	Q99570	5.493
CP00007687	P07814	8.522
CP00007696	Q3TRM4	1.309
CP00007726	E9PY46	4.752
CP00007729	Q9Y4E6	1.947
CP00007730	Q8C196	0.717
CP00007734	P31327	0.645
CP00007748	Q9Y2E4	1.541
CP00007749	Q92973	2.002
CP00007754	O08873	1.9
CP00007755	Q14562	1.309
CP00007762	Q16760	6.362
CP00007766	P35574	1.259
CP00007769	Q3UYK3	1.219
CP00007777	O43426	1.18
CP00007797	Q5VT25	43.375
CP00007819	Q9H6S0	7.332
CP00007824	Q9JKF1	28.024
CP00007826	C1FXW9	29.888
CP00007833	Q8NDA8	8.22
CP00007846	Q68FD5	32.94
CP00007847	P46940	20.718
CP00007862	A0A0G2K1Q8	1.261
CP00007866	P51532	32.824
CP00007872	E9Q634	5.225
CP00007873	A0A1L8GXY4	24.858
CP00007875	C9D7C2	2.187
CP00007880	B3EWZ3	31.496
CP00007884	F1P4W9	5.292
CP00007889	Q6GP04	6.255
CP00007890	Q6ZPV2	10.256
CP00007891	Q5RHH4	24.09
CP00007898	Q14185	1.719
CP00007900	Q8IWV8	1.401
CP00007901	Q9EQW7	30.822
CP00007902	Q5SRE5	2.701
CP00007907	Q9C102	0.601
CP00007913	P02469	32.656
CP00007916	O42287	55.42
CP00007920	D3ZJP6	44.635
CP00007923	F1MKX4	1.176
CP00007927	Q15811	38.312
CP00007936	Q8WWQ0	22.977
CP00007938	Q9Y4I1	26.657
CP00007945	Q80UG2	43.004
CP00007952	F8VQB6	26.574
CP00007954	B0R0T1	2.289
CP00007956	O14646	35.007
CP00007959	Q5VYK3	6.012
CP00007960	Q90941	23.029
CP00007964	B4F6W9	1.9
CP00007969	F1LP64	3.609
CP00007971	B0S5N4	41.29
CP00007972	Q99758	1.511
CP00007977	A0JP70	18.702
CP00007978	B3DLH6	3.886
CP00007979	Q69ZN7	2.612
CP00007983	P11414	1.868
CP00007987	Q6ZMW3	11.809
CP00007996	O46382	3.975
CP00007999	Q86WG5	4.152
CP00008002	Q5SPC5	2.162
CP00008006	Q8IZD9	4.363
CP00008016	P24733	45.123
CP00008022	Q9R1D7	1.218
CP00008023	Q27991	49.463
CP00008024	O55164	40.876
CP00008031	Q9UPU5	9.62
CP00008040	O02811	8.246
CP00008041	P16621	44.247
CP00008045	Q6P5D8	52.616
CP00008046	A6NHR9	42.245
CP00008047	A1A5F2	0.728
CP00008050	Q14008	29.138
CP00008055	Q92621	1.594
CP00008060	Q6GYQ0	2.429
CP00008061	Q96N67	2.875
CP00008069	Q9NZM1	4.166
CP00008070	Q9LV03	0.719
CP00008072	Q8R1A4	2.709
CP00008076	O75643	2.949
CP00008077	Q8CIQ7	4.369
CP00008078	O75165	4.129
CP00008079	Q8BIK4	5.126
CP00008091	Q9BZ29	4.561
CP00008093	Q6JHU9	25.613
CP00008094	Q13402	20.246
CP00008095	E1BNG3	0.969
CP00008102	Q91437	0.946
CP00008109	Q6P2Q9	4.553
CP00008117	Q6P4S8	26.786
CP00008122	P11029	3.4
CP00008126	P50748	9.524
CP00008129	Q01082	35.576
CP00008131	Q12873	42.232
CP00008134	P41233	5.101
CP00008139	P16086	38.069
CP00008145	A5YKK6	47.175
CP00008146	P42346	9.759
CP00008147	E9Q5M6	39.248
CP00008155	Q93008	2.776
CP00008157	Q9ULT8	3.142
CP00008166	A0A3G2LGI8	4.807
